# Supplementary material for: Crucial roles of intracellular cyclic di-GMP in impacting the genes important for extracellular electron transfer by Geobacter metallireducens
Source: Appl Environ Microbiol. 2025 Jun 4;91(7):e00727-25. doi: 10.1128/aem.00727-25 (PMC12285248; doi:10.1128/aem.00727-25)
Supplement: Additional supplemental tables — Tables S6 and S7. [file aem.00727-25-s0002.xlsx]

## Sheet: Gme-L vs Gme-C
Table S6 Transcriptional changes of genes in Gme-L as compared to Gme-C
Gene	old locus tag	Gene name	log2FC (Lmax vs Cmax)	pvalue	significant	Name	Description
GMET_RS18200		ssrS	-7.89033	2.21e-05	yes	ssrS	6S RNA
GMET_RS10600	Gmet_2102	ppcB	-6.41192	0.00726097	no	WP_004513102.1	phenylphosphate carboxylase subunit beta [Geobacter metallireducens]
GMET_RS03420	Gmet_0681		-5.74541	0.0748972	no	WP_004514072.1	radical SAM protein [Geobacter metallireducens]
GMET_RS12240	Gmet_2431		-5.73475	0.0255302	no	WP_004512469.1	response regulator [Geobacter metallireducens]
GMET_RS16655	Gmet_3323		-5.51908	0.0573195	no	WP_004512547.1	hydrogenase maturation protease [Geobacter metallireducens]
GMET_RS13575	Gmet_2708		-5.47398	0.0276206	no	WP_004511752.1	chemotaxis protein CheW [Geobacter metallireducens]
GMET_RS07580	Gmet_1505		-5.26589	0.0722142	no	WP_004511562.1	MraY family glycosyltransferase [Geobacter metallireducens]
GMET_RS01385	Gmet_0276		-5.18464	0.0334253	no	WP_004513593.1	hypothetical protein [Geobacter metallireducens]
GMET_RS02490	Gmet_0499		-5.14038	0.0835507	no	WP_004512195.1	hypothetical protein [Geobacter metallireducens]
GMET_RS07465	Gmet_1483		-5.11888	0.110621	no	WP_004511585.1	phosphatidylserine decarboxylase [Geobacter metallireducens]
GMET_RS16605	Gmet_3313	tssF	-5.11761	0.0949748	no	WP_004512537.1	type VI secretion system baseplate subunit TssF [Geobacter metallireducens]
GMET_RS10480	Gmet_2077		-5.03795	0.0778621	no	WP_004514588.1	GNAT family N-acetyltransferase [Geobacter metallireducens]
GMET_RS15840	Gmet_3161		-5.01563	0.0569028	no	WP_004513877.1	MULTISPECIES: EscU/YscU/HrcU family type III secretion system export apparatus switch protein [Geobacter]
GMET_RS16485	Gmet_3289		-4.956	0.107583	no	WP_004512512.1	isovaleryl-CoA dehydrogenase [Geobacter metallireducens]
GMET_RS17320	Gmet_3454		-4.79777	0.0783179	no	WP_004513905.1	MULTISPECIES: sulfurtransferase TusA family protein [Geobacter]
GMET_RS07705	Gmet_1530		-4.78494	0.0948439	no	WP_004511537.1	SDR family NAD(P)-dependent oxidoreductase [Geobacter metallireducens]
GMET_RS13535	Gmet_2700		-4.77174	0.120116	no	WP_004511761.1	phosphate-starvation-inducible PsiE family protein [Geobacter metallireducens]
GMET_RS10715	Gmet_2126		-4.5613	0.169248	no	WP_004513079.1	FAD-binding oxidoreductase [Geobacter metallireducens]
GMET_RS10615	Gmet_2105		-4.56075	0.13528	no	WP_004513099.1	UbiX family flavin prenyltransferase [Geobacter metallireducens]
GMET_RS03380	Gmet_0673		-4.38983	0.148657	no	WP_004514064.1	NifB/NifX family molybdenum-iron cluster-binding protein [Geobacter metallireducens]
GMET_RS09610	Gmet_1901		-4.34468	0.0922069	no	WP_004511943.1	MULTISPECIES: ABC transporter substrate-binding protein [Geobacter]
GMET_RS00870	Gmet_0173		-4.34437	0.126886	no	WP_004512761.1	DUF3147 family protein [Geobacter metallireducens]
GMET_RS16515	Gmet_3295		-4.31194	0.200873	no	WP_004512519.1	MULTISPECIES: DUF6125 family protein [Geobacter]
GMET_RS02315	Gmet_0463		-4.18497	0.000659676	no	WP_004513832.1	flagellar protein FlaG [Geobacter metallireducens]
GMET_RS01390	Gmet_0277		-4.08179	0.213261	no	WP_004513594.1	MULTISPECIES: hypothetical protein [Geobacter]
GMET_RS16610	Gmet_3314	tssG	-4.081	0.204189	no	WP_004512538.1	type VI secretion system baseplate subunit TssG [Geobacter metallireducens]
GMET_RS16405	Gmet_3273		-4.08055	0.173575	no	WP_004512710.1	MULTISPECIES: hypothetical protein [Geobacter]
GMET_RS07330	Gmet_1456		-4.08049	0.239995	no	WP_004511614.1	thioredoxin family protein [Geobacter metallireducens]
GMET_RS08420	Gmet_1673		-4.04728	0.215417	no	WP_011365858.1	hypothetical protein [Geobacter metallireducens]
GMET_RS03375	Gmet_0672	fdxB	-4.02977	0.195639	no	WP_004514063.1	ferredoxin III, nif-specific [Geobacter metallireducens]
GMET_RS03425	Gmet_0682		-4.01503	0.221974	no	WP_004514073.1	GNAT family N-acetyltransferase [Geobacter metallireducens]
GMET_RS16520	Gmet_3296		-4.01355	0.208249	no	WP_004512520.1	MULTISPECIES: CoA transferase subunit A [Geobacter]
GMET_RS10610	Gmet_2104		-4.01328	0.221193	no	WP_004513100.1	CBS domain-containing protein [Geobacter metallireducens]
GMET_RS15815	Gmet_3156	hypA	-3.6894	0.240836	no	WP_004513872.1	hydrogenase maturation nickel metallochaperone HypA [Geobacter metallireducens]
GMET_RS17880	Gmet_3564	rpmH	-3.67047	0.2884	no	WP_004513719.1	MULTISPECIES: 50S ribosomal protein L34 [Geobacter]
GMET_RS15365	Gmet_3065		-3.67042	0.277441	no	WP_138983417.1	hypothetical protein [Geobacter metallireducens]
GMET_RS01815	Gmet_0364		-3.67029	0.243516	no	WP_004512336.1	hypothetical protein [Geobacter metallireducens]
GMET_RS07700	Gmet_1529		-3.66143	0.0180345	no	WP_004511538.1	MULTISPECIES: thiolase family protein [Geobacter]
GMET_RS14065	Gmet_2807		-3.6318	0.285312	no	WP_004514677.1	DNA-binding protein [Geobacter metallireducens]
GMET_RS17510	Gmet_3492		-3.63167	0.276276	no	WP_004513649.1	MULTISPECIES: ferredoxin [Geobacter]
GMET_RS15725	Gmet_3633		-3.63164	0.27182	no	WP_004514313.1	hypothetical protein [Geobacter metallireducens]
GMET_RS18660			-3.63151	0.285588	no	WP_138983419.1	MULTISPECIES: hypothetical protein [Geobacter]
GMET_RS17555	Gmet_3502		-3.55325	0.0130839	no	WP_004513658.1	hypothetical protein [Geobacter metallireducens]
GMET_RS17610	Gmet_3513		-3.44019	0.000233784	yes	WP_004513669.1	hypothetical protein [Geobacter metallireducens]
GMET_RS15985	Gmet_3637		-3.42873	0.0553261	no	WP_004512628.1	MULTISPECIES: hypothetical protein [Geobacter]
GMET_RS07275	Gmet_1444		-3.42377	0.0180032	no	WP_238378989.1	polysaccharide biosynthesis/export family protein [Geobacter metallireducens]
GMET_RS18190	Gmet_R0003	rnpB	-3.37668	3e-05	yes	rnpB	RNase P RNA component class A
GMET_RS15775	Gmet_3148		-3.36354	0.0569491	no	WP_004513864.1	MULTISPECIES: hypothetical protein [Geobacter]
GMET_RS05705	Gmet_1139		-3.31522	0.0797705	no	WP_004513403.1	GPW/gp25 family protein [Geobacter metallireducens]
GMET_RS17550	Gmet_3501		-3.27516	0.00735404	no	WP_004513657.1	hypothetical protein [Geobacter metallireducens]
GMET_RS10695	Gmet_2122		-3.22815	0.123423	no	WP_011365920.1	cytochrome c [Geobacter metallireducens]
GMET_RS10705	Gmet_2124		-3.15369	0.380493	no	WP_004513081.1	hypothetical protein [Geobacter metallireducens]
GMET_RS01540	Gmet_0307		-3.15242	0.382831	no	WP_004514019.1	MULTISPECIES: CBS domain-containing protein [Geobacter]
GMET_RS03485	Gmet_0694		-3.15182	0.326768	no	WP_004514085.1	MULTISPECIES: P-II family nitrogen regulator [Geobacter]
GMET_RS15315	Gmet_3054		-3.1516	0.322103	no	WP_004513614.1	hypothetical protein [Geobacter metallireducens]
GMET_RS14685	Gmet_2925		-3.15156	0.323257	no	WP_011366125.1	hypothetical protein [Geobacter metallireducens]
GMET_RS14635	Gmet_2915		-3.15104	0.346585	no	WP_004512851.1	hypothetical protein [Geobacter metallireducens]
GMET_RS00085	Gmet_0017		-3.13132	0.353968	no	WP_004513782.1	SlyX family protein [Geobacter metallireducens]
GMET_RS05690	Gmet_1136		-3.13126	0.313925	no	WP_004513400.1	hypothetical protein [Geobacter metallireducens]
GMET_RS16630	Gmet_3318		-3.13085	0.215338	no	WP_004512542.1	hypothetical protein [Geobacter metallireducens]
GMET_RS09625	Gmet_1904	cysW	-3.1123	0.371562	no	WP_004511940.1	MULTISPECIES: sulfate ABC transporter permease subunit CysW [Geobacter]
GMET_RS15040	Gmet_3000		-3.11183	0.279485	no	WP_004514491.1	hypothetical protein [Geobacter metallireducens]
GMET_RS01570	Gmet_0313		-3.11143	0.346805	no	WP_004514025.1	hypothetical protein [Geobacter metallireducens]
GMET_RS09605	Gmet_1900		-3.11044	0.308096	no	WP_238378897.1	ABC transporter permease [Geobacter metallireducens]
GMET_RS12320			-3.11041	0.312786	no	WP_004512453.1	hypothetical protein [Geobacter metallireducens]
GMET_RS08845	Gmet_1758		-3.10981	0.341138	no	WP_004513346.1	DUF1858 domain-containing protein [Geobacter metallireducens]
GMET_RS05520	Gmet_1100		-3.10937	0.370568	no	WP_004513756.1	MULTISPECIES: hypothetical protein [Geobacter]
GMET_RS17030	Gmet_3397		-3.10914	0.371203	no	WP_004514204.1	hypothetical protein [Geobacter metallireducens]
GMET_RS07715	Gmet_1532		-3.06087	0.0499647	no	WP_004511534.1	cyclic nucleotide-binding domain-containing protein [Geobacter metallireducens]
GMET_RS01520	Gmet_0303		-2.92152	0.0986934	no	WP_004514015.1	hypothetical protein [Geobacter metallireducens]
GMET_RS07435	Gmet_1477		-2.82579	0.0714743	no	WP_004511591.1	hypothetical protein [Geobacter metallireducens]
GMET_RS03360	Gmet_0669		-2.79322	0.0749216	no	WP_004514277.1	bifunctional nitrogenase iron-molybdenum cofactor biosynthesis protein NifEN [Geobacter metallireducens]
GMET_RS02575	Gmet_0516		-2.78365	0.00891326	no	WP_004512212.1	cytochrome c biogenesis protein CcdA [Geobacter metallireducens]
GMET_RS08620	Gmet_1713		-2.78274	0.00108526	no	WP_004514141.1	electron transfer flavoprotein subunit beta/FixA family protein [Geobacter metallireducens]
GMET_RS09615	Gmet_1902	cooS	-2.7245	0.0161223	no	WP_004511942.1	MULTISPECIES: anaerobic carbon-monoxide dehydrogenase catalytic subunit [Geobacter]
GMET_RS08615	Gmet_1712		-2.69256	0.0735622	no	WP_004514142.1	electron transfer flavoprotein subunit alpha/FixB family protein [Geobacter metallireducens]
GMET_RS16620	Gmet_3316		-2.68515	0.152353	no	WP_011366178.1	SH3 domain-containing protein [Geobacter metallireducens]
GMET_RS16625	Gmet_3317		-2.66229	0.0858412	no	WP_004512541.1	chemotaxis protein CheW [Geobacter metallireducens]
GMET_RS10760	Gmet_2135		-2.63079	0.071412	no	WP_004513070.1	(2Fe-2S)-binding protein [Geobacter metallireducens]
GMET_RS14700	Gmet_2928		-2.59652	2.52e-06	yes	WP_004512864.1	cytochrome c3 family protein [Geobacter metallireducens]
GMET_RS08685	Gmet_1725		-2.57596	0.0070561	no	WP_004513378.1	YaiI/YqxD family protein [Geobacter metallireducens]
GMET_RS14020	Gmet_2798		-2.4667	0.177832	no	WP_011366102.1	hypothetical protein [Geobacter metallireducens]
GMET_RS04400	Gmet_0878	sixA	-2.44708	0.000702838	no	WP_011365736.1	phosphohistidine phosphatase SixA [Geobacter metallireducens]
GMET_RS00435	Gmet_0087		-2.41723	0.0584516	no	WP_004514743.1	amidohydrolase family protein [Geobacter metallireducens]
GMET_RS12185	Gmet_2420		-2.40589	0.000209243	yes	WP_004512480.1	protein-glutamate O-methyltransferase [Geobacter metallireducens]
GMET_RS08605	Gmet_1710		-2.39083	0.000833931	no	WP_004514144.1	acyl-CoA dehydrogenase family protein [Geobacter metallireducens]
GMET_RS14630	Gmet_2914		-2.35842	0.113234	no	WP_004512850.1	MULTISPECIES: response regulator [Geobacter]
GMET_RS12395	Gmet_2462		-2.3185	0.147053	no	WP_004512438.1	hypothetical protein [Geobacter metallireducens]
GMET_RS10685	Gmet_2120		-2.29966	0.507386	no	WP_004513085.1	hypothetical protein [Geobacter metallireducens]
GMET_RS18720			-2.29966	0.512074	no	WP_138983408.1	hypothetical protein [Geobacter metallireducens]
GMET_RS13385	Gmet_2668		-2.29916	0.503672	no	WP_004511793.1	hypothetical protein [Geobacter metallireducens]
GMET_RS18605	Gmet_2392		-2.29895	0.466811	no	WP_004514766.1	hypothetical protein [Geobacter metallireducens]
GMET_RS17275	Gmet_3445		-2.2988	0.497249	no	WP_261974689.1	nitroreductase family protein [Geobacter metallireducens]
GMET_RS08125	Gmet_1617		-2.27482	0.484495	no	WP_004511447.1	hypothetical protein [Geobacter metallireducens]
GMET_RS18740			-2.27469	0.460236	no	WP_004513183.1	MULTISPECIES: hypothetical protein [Geobacter]
GMET_RS10375	Gmet_2056		-2.27465	0.470106	no	WP_004514047.1	amidohydrolase family protein [Geobacter metallireducens]
GMET_RS18800			-2.27416	0.509428	no	WP_187148472.1	hypothetical protein [Geobacter metallireducens]
GMET_RS00735	Gmet_0146		-2.27407	0.512894	no	WP_004512731.1	MULTISPECIES: DUF3820 family protein [Geobacter]
GMET_RS07390	Gmet_1468		-2.26898	0.00624837	no	WP_004511601.1	alpha/beta hydrolase [Geobacter metallireducens]
GMET_RS04225	Gmet_0844		-2.26105	0.000473321	no	WP_004512988.1	methyltransferase domain-containing protein [Geobacter metallireducens]
GMET_RS10755	Gmet_2134		-2.21294	0.000970881	no	WP_004513071.1	xanthine dehydrogenase family protein subunit M [Geobacter metallireducens]
GMET_RS13755	Gmet_2744		-2.21259	2.16e-10	yes	WP_004511715.1	YidB family protein [Geobacter metallireducens]
GMET_RS12965	Gmet_2582		-2.2005	0.279722	no	WP_035468738.1	hypothetical protein [Geobacter metallireducens]
GMET_RS17790	Gmet_3546		-2.15651	0.00582836	no	WP_004513702.1	pentapeptide repeat-containing protein [Geobacter metallireducens]
GMET_RS02160	Gmet_0432	flgA	-2.1506	0.000334644	no	WP_004512404.1	flagellar basal body P-ring formation chaperone FlgA [Geobacter metallireducens]
GMET_RS17355	Gmet_3461		-2.12581	0.107335	no	WP_004513912.1	ABC transporter permease [Geobacter metallireducens]
GMET_RS17350	Gmet_3460		-2.1235	0.119501	no	WP_004513911.1	ABC transporter permease [Geobacter metallireducens]
GMET_RS13330	Gmet_2657		-2.11395	0.136929	no	WP_004511804.1	hypothetical protein [Geobacter metallireducens]
GMET_RS05240	Gmet_1047		-2.11185	0.0767184	no	WP_004513220.1	MULTISPECIES: ribbon-helix-helix protein, CopG family [Geobacter]
GMET_RS12365	Gmet_2456		-2.0913	0.182362	no	WP_011366056.1	TVP38/TMEM64 family protein [Geobacter metallireducens]
GMET_RS04415	Gmet_0881		-2.06396	3.23e-06	yes	WP_004513028.1	RMD1 family protein [Geobacter metallireducens]
GMET_RS02200	Gmet_0440	csrA	-2.03389	5.9e-05	yes	WP_004512412.1	MULTISPECIES: carbon storage regulator CsrA [Geobacter]
GMET_RS13920	Gmet_2777		-1.99606	0.195875	no	WP_004511684.1	hypothetical protein [Geobacter metallireducens]
GMET_RS00350	Gmet_0070		-1.9811	0.0721745	no	WP_004514194.1	endonuclease III domain-containing protein [Geobacter metallireducens]
GMET_RS00370	Gmet_0074		-1.96324	0.00256315	no	WP_238378957.1	BRO family protein [Geobacter metallireducens]
GMET_RS18750	Gmet_3597		-1.94698	0.3295	no	WP_004512152.1	hypothetical protein [Geobacter metallireducens]
GMET_RS02300	Gmet_0460		-1.94442	1.79e-06	yes	WP_004513829.1	MULTISPECIES: flagellar motor protein MotB [Geobacter]
GMET_RS03715	Gmet_0741		-1.91433	3.47e-05	yes	WP_004514458.1	IclR family transcriptional regulator [Geobacter metallireducens]
GMET_RS02725	Gmet_0546		-1.89277	0.0132929	no	WP_004512242.1	hypothetical protein [Geobacter metallireducens]
GMET_RS12690	Gmet_2525		-1.88563	0.237278	no	WP_004514526.1	hypothetical protein [Geobacter metallireducens]
GMET_RS10305	Gmet_2042		-1.86744	2.04e-08	yes	WP_004512909.1	PEP-CTERM sorting domain-containing protein [Geobacter metallireducens]
GMET_RS16370	Gmet_3266		-1.85101	3.36e-08	yes	WP_004512703.1	chemotaxis protein CheA [Geobacter metallireducens]
GMET_RS01635	Gmet_0327	nrfD	-1.84146	0.00910164	no	WP_004512299.1	polysulfide reductase NrfD [Geobacter metallireducens]
GMET_RS10590	Gmet_2100		-1.82612	0.318795	no	WP_011365917.1	PEP-utilizing enzyme [Geobacter metallireducens]
GMET_RS00575	Gmet_0114		-1.82131	6.07e-06	yes	WP_004514119.1	PilZ domain-containing protein [Geobacter metallireducens]
GMET_RS03710	Gmet_0740		-1.81978	0.000326413	no	WP_004514457.1	DUF485 domain-containing protein [Geobacter metallireducens]
GMET_RS05130	Gmet_1026		-1.81802	6.13e-05	yes	WP_004513197.1	response regulator transcription factor [Geobacter metallireducens]
GMET_RS15690	Gmet_3130		-1.81718	0.00345041	no	WP_004514305.1	DUF2062 domain-containing protein [Geobacter metallireducens]
GMET_RS13440	Gmet_2679		-1.81623	1.08e-05	yes	WP_011366081.1	MULTISPECIES: response regulator [Geobacter]
GMET_RS16595	Gmet_3311	tssK	-1.79236	0.163167	no	WP_004512535.1	type VI secretion system baseplate subunit TssK [Geobacter metallireducens]
GMET_RS02145	Gmet_0429		-1.79165	6.16e-06	yes	WP_004512401.1	FliA/WhiG family RNA polymerase sigma factor [Geobacter metallireducens]
GMET_RS01395	Gmet_0278	tssB	-1.78573	0.283543	no	WP_004513595.1	MULTISPECIES: type VI secretion system contractile sheath small subunit [Geobacter]
GMET_RS18355	Gmet_1949	secG	-1.78099	1.59e-06	yes	WP_011365892.1	preprotein translocase subunit SecG [Geobacter metallireducens]
GMET_RS04520	Gmet_0903	nspC	-1.73695	0.000246251	yes	WP_004513933.1	carboxynorspermidine decarboxylase [Geobacter metallireducens]
GMET_RS12225	Gmet_2428		-1.73684	0.188912	no	WP_004512472.1	response regulator [Geobacter metallireducens]
GMET_RS17540	Gmet_3498		-1.71204	1.25e-07	yes	WP_004513655.1	universal stress protein [Geobacter metallireducens]
GMET_RS05665	Gmet_1131		-1.708	1.62e-08	yes	WP_004513395.1	hypothetical protein [Geobacter metallireducens]
GMET_RS07615	Gmet_1512		-1.70353	3.43e-05	yes	WP_004511555.1	MBL fold metallo-hydrolase [Geobacter metallireducens]
GMET_RS02820	Gmet_0565		-1.70017	0.0117764	no	WP_011365686.1	GeoRSP system PqqD family peptide chaperone [Geobacter metallireducens]
GMET_RS12390	Gmet_2461		-1.69696	0.00976199	no	WP_004512439.1	hypothetical protein [Geobacter metallireducens]
GMET_RS14620	Gmet_2912		-1.67893	0.000163049	yes	WP_004512848.1	2Fe-2S iron-sulfur cluster binding domain-containing protein [Geobacter metallireducens]
GMET_RS01040	Gmet_0207		-1.67506	6.43e-06	yes	WP_004512796.1	NUDIX hydrolase [Geobacter metallireducens]
GMET_RS13220	Gmet_2635		-1.66413	0.00110499	no	WP_238378931.1	Hsp20/alpha crystallin family protein [Geobacter metallireducens]
GMET_RS08625	Gmet_1714		-1.66211	0.00518348	no	WP_004514140.1	heterodisulfide reductase-related iron-sulfur binding cluster [Geobacter metallireducens]
GMET_RS10805	Gmet_2144		-1.66096	0.264378	no	WP_004513061.1	hypothetical protein [Geobacter metallireducens]
GMET_RS14690	Gmet_2926		-1.66062	0.080073	no	WP_004512862.1	response regulator [Geobacter metallireducens]
GMET_RS16365	Gmet_3265		-1.65623	0.000138416	yes	WP_004512702.1	MULTISPECIES: chemotaxis protein CheW [Geobacter]
GMET_RS05185	Gmet_1036	mog	-1.65585	0.0316298	no	WP_004513209.1	molybdopterin adenylyltransferase [Geobacter metallireducens]
GMET_RS01655	Gmet_0331	narJ	-1.65493	1.48e-05	yes	WP_004512303.1	nitrate reductase molybdenum cofactor assembly chaperone [Geobacter metallireducens]
GMET_RS02175	Gmet_0435		-1.65477	0.00174012	no	WP_004512407.1	rod-binding protein [Geobacter metallireducens]
GMET_RS09105	Gmet_1808		-1.65089	0.00573646	no	WP_004512038.1	MULTISPECIES: hypothetical protein [Geobacter]
GMET_RS16385	Gmet_3269		-1.64695	0.000435085	no	WP_004512706.1	chemotaxis response regulator protein-glutamate methylesterase [Geobacter metallireducens]
GMET_RS00785	Gmet_0156		-1.62416	0.00286718	no	WP_004512743.1	DUF488 family protein [Geobacter metallireducens]
GMET_RS13735	Gmet_2740		-1.61723	0.00187771	no	WP_011366093.1	TIGR04283 family arsenosugar biosynthesis glycosyltransferase [Geobacter metallireducens]
GMET_RS08610	Gmet_1711		-1.60357	0.13848	no	WP_004514143.1	MULTISPECIES: CoA transferase [Geobacter]
GMET_RS01650	Gmet_0330	narH	-1.60268	5.33e-05	yes	WP_004512302.1	nitrate reductase subunit beta [Geobacter metallireducens]
GMET_RS02130	Gmet_0426	flhA	-1.59877	2e-07	yes	WP_004512398.1	flagellar biosynthesis protein FlhA [Geobacter metallireducens]
GMET_RS08240	Gmet_1640		-1.59847	6.69e-07	yes	WP_004511424.1	6-phosphofructokinase [Geobacter metallireducens]
GMET_RS16640	Gmet_3320		-1.59345	0.138265	no	WP_004512544.1	Ni/Fe hydrogenase subunit alpha [Geobacter metallireducens]
GMET_RS17035	Gmet_3398		-1.5864	0.186588	no	WP_004514205.1	alpha/beta hydrolase [Geobacter metallireducens]
GMET_RS05735	Gmet_1145		-1.58634	0.0140959	no	WP_004513409.1	hypothetical protein [Geobacter metallireducens]
GMET_RS12590	Gmet_2505		-1.57694	0.0065994	no	WP_004514642.1	L,D-transpeptidase family protein [Geobacter metallireducens]
GMET_RS02150	Gmet_0430	flgF	-1.57023	5.72e-06	yes	WP_004512402.1	flagellar basal-body rod protein FlgF [Geobacter metallireducens]
GMET_RS16550	Gmet_3302		-1.56839	0.404675	no	WP_004512526.1	thiolase family protein [Geobacter metallireducens]
GMET_RS04365	Gmet_0871		-1.56719	0.00601988	no	WP_004513017.1	MULTISPECIES: Rrf2 family transcriptional regulator [Geobacter]
GMET_RS14000	Gmet_2794		-1.55403	0.0304316	no	WP_004511669.1	IS110 family transposase [Geobacter metallireducens]
GMET_RS03870	Gmet_0773		-1.55171	0.000777546	no	WP_004513518.1	diguanylate cyclase [Geobacter metallireducens]
GMET_RS15195	Gmet_3030		-1.55077	3.81e-06	yes	WP_004514344.1	putative nucleotidyltransferase substrate binding domain-containing protein [Geobacter metallireducens]
GMET_RS17360	Gmet_3462		-1.54638	0.203303	no	WP_004513913.1	ABC transporter ATP-binding protein [Geobacter metallireducens]
GMET_RS10640	Gmet_2110		-1.54622	0.350422	no	WP_004513094.1	Tm-1-like ATP-binding domain-containing protein [Geobacter metallireducens]
GMET_RS06060	Gmet_1204		-1.52822	0.0282701	no	WP_004512166.1	LrgB family protein [Geobacter metallireducens]
GMET_RS12010	Gmet_2383		-1.52595	8.87e-08	yes	WP_004514758.1	class II fructose-bisphosphate aldolase [Geobacter metallireducens]
GMET_RS05560	Gmet_1108		-1.51559	0.44156	no	WP_004513764.1	DUF2845 domain-containing protein [Geobacter metallireducens]
GMET_RS06955	Gmet_1381	dsbI	-1.50471	0.0173882	no	WP_004513127.1	protein-disulfide oxidoreductase DsbI [Geobacter metallireducens]
GMET_RS02025	Gmet_0405	ftsL	-1.50036	1.89e-06	yes	WP_004512377.1	MULTISPECIES: cell division protein FtsL [Geobacter]
GMET_RS02140	Gmet_0428		-1.49924	1.65e-05	yes	WP_004512400.1	MULTISPECIES: MinD/ParA family protein [Geobacter]
GMET_RS08715	Gmet_1731		-1.48241	0.131082	no	WP_004513372.1	TetR/AcrR family transcriptional regulator [Geobacter metallireducens]
GMET_RS13110	Gmet_2612		-1.48068	0.00470019	no	WP_004511849.1	RNA polymerase sigma factor [Geobacter metallireducens]
GMET_RS07005	Gmet_1391		-1.4789	2.07e-05	yes	WP_004513117.1	DUF2723 domain-containing protein [Geobacter metallireducens]
GMET_RS08945	Gmet_1778		-1.47716	0.0745266	no	WP_004513325.1	pyrimidine/purine nucleoside phosphorylase [Geobacter metallireducens]
GMET_RS07505	Gmet_1490		-1.47324	0.311102	no	WP_004511577.1	oligosaccharide flippase family protein [Geobacter metallireducens]
GMET_RS00570	Gmet_0113		-1.46548	5.58e-05	yes	WP_004514118.1	hypothetical protein [Geobacter metallireducens]
GMET_RS01685	Gmet_0337	moaA	-1.46085	0.000450909	no	WP_004512309.1	GTP 3',8-cyclase MoaA [Geobacter metallireducens]
GMET_RS01675	Gmet_0335		-1.45581	0.135356	no	WP_004512307.1	cytochrome c3 family protein [Geobacter metallireducens]
GMET_RS04945	Gmet_0988		-1.453	1.29e-05	yes	WP_004514383.1	NUDIX hydrolase [Geobacter metallireducens]
GMET_RS02545	Gmet_0510		-1.45242	0.17809	no	WP_004512206.1	hypothetical protein [Geobacter metallireducens]
GMET_RS01560	Gmet_0311		-1.45104	0.214397	no	WP_011365650.1	MULTISPECIES: hypothetical protein [Geobacter]
GMET_RS03480	Gmet_0693		-1.44548	0.203402	no	WP_004514084.1	hypothetical protein [Geobacter metallireducens]
GMET_RS04535	Gmet_0906		-1.44176	0.000283298	yes	WP_004513936.1	MFS transporter [Geobacter metallireducens]
GMET_RS14510	Gmet_2891		-1.43551	0.000204553	yes	WP_004512827.1	four helix bundle protein [Geobacter metallireducens]
GMET_RS18785			-1.43496	0.342789	no	WP_004511510.1	hypothetical protein [Geobacter metallireducens]
GMET_RS01330	Gmet_0265		-1.43388	0.0178087	no	WP_035468769.1	CoA pyrophosphatase [Geobacter metallireducens]
GMET_RS10525	Gmet_2087		-1.42797	0.0557078	no	WP_004514579.1	aldehyde ferredoxin oxidoreductase N-terminal domain-containing protein [Geobacter metallireducens]
GMET_RS14825	Gmet_2954		-1.41305	0.000465357	no	WP_238378942.1	hypothetical protein [Geobacter metallireducens]
GMET_RS10390	Gmet_2059	fabG	-1.40484	0.104689	no	WP_004514044.1	3-oxoacyl-[acyl-carrier-protein] reductase [Geobacter metallireducens]
GMET_RS11705	Gmet_2322		-1.40437	0.00740322	no	WP_004513298.1	MULTISPECIES: YdcF family protein [Geobacter]
GMET_RS16355	Gmet_3262		-1.4043	0.000779786	no	WP_004512700.1	lytic transglycosylase domain-containing protein [Geobacter metallireducens]
GMET_RS19095	no record		-1.40179	0.0253073	no	WP_238379037.1	class I SAM-dependent methyltransferase [Geobacter metallireducens]
GMET_RS13140	Gmet_2618	pgl	-1.38985	0.00540924	no	WP_004511843.1	6-phosphogluconolactonase [Geobacter metallireducens]
GMET_RS18680	Gmet_3645		-1.38757	0.31285	no	WP_004513801.1	MULTISPECIES: hypothetical protein [Geobacter]
GMET_RS16375	Gmet_3267		-1.38725	0.00593702	no	WP_004512704.1	protein-glutamate O-methyltransferase CheR [Geobacter metallireducens]
GMET_RS02170	Gmet_0434		-1.38306	7.63e-05	yes	WP_004512406.1	flagellar basal body P-ring protein FlgI [Geobacter metallireducens]
GMET_RS13740	Gmet_2741		-1.37234	0.00455435	no	WP_004511718.1	diacylglycerol kinase family protein [Geobacter metallireducens]
GMET_RS01380	Gmet_0275	tssA	-1.3699	0.0863174	no	WP_004513592.1	MULTISPECIES: type VI secretion system protein TssA [Geobacter]
GMET_RS00070	Gmet_0014		-1.36534	0.263787	no	WP_004513779.1	ABC transporter permease [Geobacter metallireducens]
GMET_RS14215	Gmet_2837		-1.36388	1.16e-06	yes	WP_004513966.1	MULTISPECIES: cytidylate kinase family protein [Geobacter]
GMET_RS04905	Gmet_0980		-1.34305	6.19e-05	yes	WP_004514375.1	roadblock/LC7 domain-containing protein [Geobacter metallireducens]
GMET_RS07385	Gmet_1467		-1.3403	0.275829	no	WP_004511602.1	M28 family peptidase [Geobacter metallireducens]
GMET_RS01165	Gmet_0231		-1.33508	3.25e-06	yes	WP_004513546.1	NADPH:quinone reductase [Geobacter metallireducens]
GMET_RS05890	Gmet_1175		-1.33449	0.111788	no	WP_004513441.1	roadblock/LC7 domain-containing protein [Geobacter metallireducens]
GMET_RS14680	Gmet_2924		-1.33359	1.79e-06	yes	WP_004512860.1	sigma-54 dependent transcriptional regulator [Geobacter metallireducens]
GMET_RS03850	Gmet_0769		-1.32941	0.0106821	no	WP_004513514.1	acyl-CoA thioesterase [Geobacter metallireducens]
GMET_RS10785	Gmet_2140	mocA	-1.32123	0.00542495	no	WP_004513065.1	molybdenum cofactor cytidylyltransferase [Geobacter metallireducens]
GMET_RS04990	Gmet_0997		-1.30827	0.0169987	no	WP_238378978.1	ABC transporter ATP-binding protein [Geobacter metallireducens]
GMET_RS10645	Gmet_2112		-1.30441	0.00188723	no	WP_238378910.1	HAD family hydrolase [Geobacter metallireducens]
GMET_RS07610	Gmet_1511		-1.30288	0.0270868	no	WP_238378994.1	hypothetical protein [Geobacter metallireducens]
GMET_RS04985	Gmet_0996		-1.30066	0.00584592	no	WP_011365758.1	ABC transporter substrate-binding protein [Geobacter metallireducens]
GMET_RS10750	Gmet_2133		-1.297	0.0540345	no	WP_004513072.1	MarR family transcriptional regulator [Geobacter metallireducens]
GMET_RS09410			-1.29546	0.408989	no	WP_004511976.1	hypothetical protein [Geobacter metallireducens]
GMET_RS08720	Gmet_1732		-1.29266	0.00106186	no	WP_004513371.1	thioesterase [Geobacter metallireducens]
GMET_RS16650	Gmet_3322		-1.29202	0.276671	no	WP_004512546.1	hypothetical protein [Geobacter metallireducens]
GMET_RS15310	Gmet_3053		-1.29151	0.00136927	no	WP_004513613.1	thermonuclease family protein [Geobacter metallireducens]
GMET_RS15640	Gmet_3120		-1.2898	0.0860293	no	WP_004514295.1	hypothetical protein [Geobacter metallireducens]
GMET_RS18135	Gmet_1328		-1.28623	0.000687589	no	WP_004514699.1	MULTISPECIES: alpha-1,2-fucosyltransferase [Geobacter]
GMET_RS13520	Gmet_2697		-1.28349	0.0452695	no	WP_004511764.1	LytTR family DNA-binding domain-containing protein [Geobacter metallireducens]
GMET_RS13230	Gmet_2637		-1.28309	0.307313	no	WP_004511824.1	DUF2127 domain-containing protein [Geobacter metallireducens]
GMET_RS07285	Gmet_1446		-1.2735	0.161686	no	WP_004511623.1	hypothetical protein [Geobacter metallireducens]
GMET_RS12940	Gmet_2577		-1.27348	1.72e-05	yes	WP_004513457.1	MULTISPECIES: NADH:flavin oxidoreductase/NADH oxidase [Geobacter]
GMET_RS07720	Gmet_1533		-1.26169	0.53294	no	WP_004511533.1	FAD-binding protein [Geobacter metallireducens]
GMET_RS15750	Gmet_3635		-1.25598	0.135206	no	GMET_RS15750	JAB domain-containing protein
GMET_RS05510	Gmet_1098		-1.24917	0.244862	no	WP_004513754.1	hypothetical protein [Geobacter metallireducens]
GMET_RS13690	Gmet_2731		-1.24509	0.109562	no	WP_004511729.1	MULTISPECIES: chromate transporter [Geobacter]
GMET_RS07850	Gmet_1561		-1.24418	3.14e-05	yes	WP_004511504.1	hypothetical protein [Geobacter metallireducens]
GMET_RS08475	Gmet_1684		-1.23931	0.0115617	no	WP_011365859.1	LysR family transcriptional regulator [Geobacter metallireducens]
GMET_RS15810	Gmet_3155	gcvT	-1.23805	9.85e-05	yes	WP_004513871.1	glycine cleavage system aminomethyltransferase GcvT [Geobacter metallireducens]
GMET_RS02155	Gmet_0431	flgG	-1.23217	3.63e-05	yes	WP_004512403.1	flagellar basal-body rod protein FlgG [Geobacter metallireducens]
GMET_RS00300	Gmet_0060	ispD	-1.23217	0.00277008	no	WP_004514184.1	2-C-methyl-D-erythritol 4-phosphate cytidylyltransferase [Geobacter metallireducens]
GMET_RS01625	Gmet_0325		-1.23148	0.358585	no	WP_004512297.1	cytochrome c3 family protein [Geobacter metallireducens]
GMET_RS09890	Gmet_1958	scpB	-1.22754	0.0858975	no	WP_004511886.1	MULTISPECIES: SMC-Scp complex subunit ScpB [Geobacter]
GMET_RS17005	Gmet_3393		-1.22503	0.000365368	no	WP_004512619.1	4-hydroxybenzoate octaprenyltransferase [Geobacter metallireducens]
GMET_RS10020	Gmet_1984		-1.21267	5.3e-06	yes	WP_004512967.1	SPOR domain-containing protein [Geobacter metallireducens]
GMET_RS07605	Gmet_1510	dmpI	-1.2124	0.576301	no	WP_004511557.1	tautomerase family protein [Geobacter metallireducens]
GMET_RS16005	Gmet_3194		-1.20338	0.0754091	no	WP_004512632.1	Rieske (2Fe-2S) protein [Geobacter metallireducens]
GMET_RS08950	Gmet_1779		-1.20315	0.0418762	no	WP_004513324.1	thioredoxin family protein [Geobacter metallireducens]
GMET_RS02390	Gmet_0478		-1.2027	0.0265812	no	WP_004513847.1	cobalt-precorrin-5B (C(1))-methyltransferase [Geobacter metallireducens]
GMET_RS12485	Gmet_2480		-1.20149	0.00162676	no	WP_004512419.1	MULTISPECIES: LEA type 2 family protein [Geobacter]
GMET_RS07595	Gmet_1508		-1.20009	0.00793834	no	WP_238378993.1	4Fe-4S ferredoxin [Geobacter metallireducens]
GMET_RS00745	Gmet_0148		-1.19546	0.558021	no	WP_004512733.1	MULTISPECIES: ferredoxin [Geobacter]
GMET_RS16410	Gmet_3274		-1.19318	0.0271756	no	WP_011366171.1	HEAT repeat domain-containing protein [Geobacter metallireducens]
GMET_RS08120	Gmet_1616		-1.18656	0.0224015	no	WP_004511448.1	MULTISPECIES: AAA family ATPase [Geobacter]
GMET_RS17405	Gmet_3472		-1.18306	0.300691	no	WP_004513922.1	response regulator [Geobacter metallireducens]
GMET_RS12505			-1.17763	0.588798	no	WP_004512415.1	hypothetical protein [Geobacter metallireducens]
GMET_RS13395	Gmet_2670		-1.1735	0.218723	no	WP_004511791.1	hypothetical protein [Geobacter metallireducens]
GMET_RS01645	Gmet_0329		-1.16914	5.06e-05	yes	WP_011365654.1	nitrate reductase subunit alpha [Geobacter metallireducens]
GMET_RS14810	Gmet_2951		-1.16683	0.00517654	no	WP_004512886.1	DUF2461 domain-containing protein [Geobacter metallireducens]
GMET_RS09725	Gmet_1925		-1.16437	0.205541	no	WP_004511918.1	hypothetical protein [Geobacter metallireducens]
GMET_RS11835	Gmet_2348		-1.16373	0.0335923	no	WP_004513272.1	3-deoxy-D-manno-octulosonic acid transferase [Geobacter metallireducens]
GMET_RS01205	Gmet_0240		-1.15587	0.156737	no	WP_004513556.1	hypothetical protein [Geobacter metallireducens]
GMET_RS02975	Gmet_0596		-1.15052	0.307231	no	WP_004512294.1	MULTISPECIES: hypothetical protein [Geobacter]
GMET_RS15595	Gmet_3111	fliG	-1.14553	1.31e-05	yes	WP_004514286.1	MULTISPECIES: flagellar motor switch protein FliG [Geobacter]
GMET_RS09595	Gmet_1898	hisG	-1.14138	0.00790856	no	WP_004511946.1	MULTISPECIES: ATP phosphoribosyltransferase [Geobacter]
GMET_RS17560	Gmet_3503		-1.14057	0.0475314	no	WP_004513659.1	low specificity L-threonine aldolase [Geobacter metallireducens]
GMET_RS12195	Gmet_2422		-1.13621	0.00349169	no	WP_004512478.1	methyl-accepting chemotaxis protein [Geobacter metallireducens]
GMET_RS01480	Gmet_0295	nrfH	-1.1343	0.0112916	no	WP_004514006.1	MULTISPECIES: cytochrome c nitrite reductase small subunit [Geobacter]
GMET_RS17640	Gmet_3519		-1.13107	0.000138843	yes	WP_004513676.1	4Fe-4S dicluster domain-containing protein [Geobacter metallireducens]
GMET_RS06780	Gmet_1348		-1.12248	0.00220575	no	WP_004513160.1	HAD family phosphatase [Geobacter metallireducens]
GMET_RS13630	Gmet_2719		-1.12096	0.504267	no	WP_004511741.1	DUF4911 domain-containing protein [Geobacter metallireducens]
GMET_RS00710	Gmet_0141	ccsA	-1.11979	0.183919	no	WP_004512726.1	cytochrome c biogenesis protein CcsA [Geobacter metallireducens]
GMET_RS07315	Gmet_1452		-1.11505	0.419539	no	WP_004511617.1	PEP-CTERM sorting domain-containing protein [Geobacter metallireducens]
GMET_RS17425	Gmet_3476		-1.11002	0.00940378	no	WP_004513926.1	response regulator [Geobacter metallireducens]
GMET_RS05625	Gmet_1123		-1.10485	0.257685	no	WP_004513387.1	bifunctional 2-methylcitrate dehydratase/aconitate hydratase [Geobacter metallireducens]
GMET_RS12645	Gmet_2516		-1.10131	0.527294	no	WP_004514812.1	hemerythrin domain-containing protein [Geobacter metallireducens]
GMET_RS18405	Gmet_2487		-1.09846	0.315884	no	WP_081431798.1	AAA family ATPase [Geobacter metallireducens]
GMET_RS05295	Gmet_1056		-1.09726	0.175614	no	WP_004513231.1	nucleotidyl transferase AbiEii/AbiGii toxin family protein [Geobacter metallireducens]
GMET_RS02135	Gmet_0427	flhF	-1.0926	1.99e-05	yes	WP_004512399.1	flagellar biosynthesis protein FlhF [Geobacter metallireducens]
GMET_RS07835	Gmet_1558	cysK	-1.09113	0.0184187	no	WP_004511507.1	cysteine synthase A [Geobacter metallireducens]
GMET_RS06270	Gmet_1245		-1.08982	0.000408711	no	WP_004512124.1	MULTISPECIES: TonB-dependent receptor [Geobacter]
GMET_RS05670	Gmet_1132		-1.08913	0.0240288	no	WP_004513396.1	DUF4255 domain-containing protein [Geobacter metallireducens]
GMET_RS13565	Gmet_2706		-1.08679	0.387165	no	WP_011366087.1	chemotaxis protein CheW [Geobacter metallireducens]
GMET_RS07945	Gmet_1580	bioA	-1.08558	0.0731347	no	WP_004511485.1	adenosylmethionine--8-amino-7-oxononanoate transaminase [Geobacter metallireducens]
GMET_RS15615	Gmet_3115	flgB	-1.08547	0.00759541	no	WP_004514290.1	flagellar basal body rod protein FlgB [Geobacter metallireducens]
GMET_RS02420	Gmet_0484		-1.08516	0.00383479	no	WP_004513853.1	cobalt-precorrin 5A hydrolase [Geobacter metallireducens]
GMET_RS05370	Gmet_1070	cas4	-1.08483	0.214115	no	WP_004513726.1	CRISPR-associated protein Cas4 [Geobacter metallireducens]
GMET_RS16970	Gmet_3386	prmA	-1.08447	0.0167388	no	WP_004512612.1	50S ribosomal protein L11 methyltransferase [Geobacter metallireducens]
GMET_RS15910	Gmet_3175	glgA	-1.08203	0.00109974	no	WP_004513892.1	glycogen synthase GlgA [Geobacter metallireducens]
GMET_RS13895	Gmet_2772		-1.08174	0.000136672	yes	WP_004511689.1	copper-translocating P-type ATPase [Geobacter metallireducens]
GMET_RS15580	Gmet_3108	fliJ	-1.08107	0.00108372	no	WP_004514283.1	flagellar export protein FliJ [Geobacter metallireducens]
GMET_RS03035	Gmet_0607	rpsI	-1.07417	7.87e-05	yes	WP_004514737.1	30S ribosomal protein S9 [Geobacter metallireducens]
GMET_RS00065	Gmet_0013		-1.06782	0.141051	no	WP_004513778.1	daunorubicin resistance protein DrrA family ABC transporter ATP-binding protein [Geobacter metallireducens]
GMET_RS02485	Gmet_0498		-1.06776	0.272076	no	WP_004512194.1	GNAT family N-acetyltransferase [Geobacter metallireducens]
GMET_RS01175	Gmet_0233		-1.06659	0.00789659	no	WP_004513548.1	hypothetical protein [Geobacter metallireducens]
GMET_RS05750	Gmet_1148		-1.06527	2.09e-05	yes	WP_011365774.1	FAD-dependent oxidoreductase [Geobacter metallireducens]
GMET_RS05350	Gmet_1066	cas8c	-1.06508	0.00103679	no	WP_004513242.1	type I-C CRISPR-associated protein Cas8c/Csd1 [Geobacter metallireducens]
GMET_RS04180	Gmet_0835		-1.06489	0.000121786	yes	WP_004512979.1	hypothetical protein [Geobacter metallireducens]
GMET_RS17265	Gmet_3442		-1.06047	0.470107	no	WP_202943491.1	hypothetical protein [Geobacter metallireducens]
GMET_RS12445	Gmet_2472	rfbD	-1.05956	0.00245192	no	WP_004512427.1	dTDP-4-dehydrorhamnose reductase [Geobacter metallireducens]
GMET_RS03505	Gmet_0698		-1.05665	0.0663487	no	WP_004514089.1	PLP-dependent aspartate aminotransferase family protein [Geobacter metallireducens]
GMET_RS09600	Gmet_1899		-1.05608	0.071066	no	WP_004511945.1	MULTISPECIES: ATP-binding cassette domain-containing protein [Geobacter]
GMET_RS07590	Gmet_1507		-1.05333	0.00315888	no	WP_004511560.1	serine hydrolase domain-containing protein [Geobacter metallireducens]
GMET_RS06390	Gmet_1269		-1.05199	0.0161411	no	WP_004512098.1	3-isopropylmalate dehydratase small subunit [Geobacter metallireducens]
GMET_RS14100	Gmet_2814		-1.04887	0.000733126	no	WP_004513991.1	HAD family hydrolase [Geobacter metallireducens]
GMET_RS03580	Gmet_0713		-1.04789	0.00313262	no	WP_004514618.1	MASE3 domain-containing protein [Geobacter metallireducens]
GMET_RS11635	Gmet_2308		-1.04786	0.00335488	no	WP_004513312.1	MULTISPECIES: response regulator [Geobacter]
GMET_RS01640	Gmet_0328		-1.04411	0.000582019	no	WP_004512300.1	cytochrome c [Geobacter metallireducens]
GMET_RS15875	Gmet_3168		-1.04335	0.00391139	no	WP_004513884.1	MULTISPECIES: hypothetical protein [Geobacter]
GMET_RS12325	Gmet_2447		-1.04073	0.393149	no	WP_004512452.1	hypothetical protein [Geobacter metallireducens]
GMET_RS18155	Gmet_2043		-1.03948	0.000212201	yes	WP_187148441.1	SdrD B-like domain-containing protein [Geobacter metallireducens]
GMET_RS15065	Gmet_3005		-1.03829	0.306781	no	WP_004514317.1	hypothetical protein [Geobacter metallireducens]
GMET_RS02180	Gmet_0436	flgM	-1.03649	0.268022	no	WP_004512408.1	flagellar biosynthesis anti-sigma factor FlgM [Geobacter metallireducens]
GMET_RS14790	Gmet_2946		-1.03478	0.05229	no	WP_004512882.1	HAD-IA family hydrolase [Geobacter metallireducens]
GMET_RS16270	Gmet_3247		-1.0313	0.00298686	no	WP_004512685.1	XRE family transcriptional regulator [Geobacter metallireducens]
GMET_RS10630	Gmet_2108		-1.03006	0.539953	no	WP_004513096.1	HD domain-containing protein [Geobacter metallireducens]
GMET_RS00450	Gmet_0090		-1.03001	0.00581111	no	WP_004514747.1	methylated-DNA--[protein]-cysteine S-methyltransferase [Geobacter metallireducens]
GMET_RS07340	Gmet_1458		-1.02882	0.29335	no	WP_004511612.1	filamentous haemagglutinin family protein [Geobacter metallireducens]
GMET_RS15375	Gmet_3068		-1.02784	0.023981	no	WP_238378948.1	hypothetical protein [Geobacter metallireducens]
GMET_RS12765	Gmet_2542		-1.02256	0.0740046	no	WP_004513492.1	ATP-binding cassette domain-containing protein [Geobacter metallireducens]
GMET_RS17585	Gmet_3508		-1.02247	0.0294594	no	WP_004513664.1	efflux RND transporter periplasmic adaptor subunit [Geobacter metallireducens]
GMET_RS00990	Gmet_0197		-1.02209	0.000259021	yes	WP_011365633.1	ATP-binding protein [Geobacter metallireducens]
GMET_RS00060	Gmet_0012		-1.02201	0.029263	no	WP_004513777.1	ATP-binding protein [Geobacter metallireducens]
GMET_RS00835	Gmet_0166		-1.02201	0.00234106	no	WP_004512753.1	MULTISPECIES: Rv0909 family putative TA system antitoxin [Geobacter]
GMET_RS06200	Gmet_1231		-1.02101	0.248628	no	WP_011365784.1	hypothetical protein [Geobacter metallireducens]
GMET_RS00565	Gmet_0112		-1.02008	0.00706714	no	WP_004514117.1	J domain-containing protein [Geobacter metallireducens]
GMET_RS14715	Gmet_2931		-1.01895	0.00908845	no	WP_004512867.1	HAMP domain-containing protein [Geobacter metallireducens]
GMET_RS01795	Gmet_0360		-1.01844	0.385275	no	WP_004512332.1	DUF1904 domain-containing protein [Geobacter metallireducens]
GMET_RS07490	Gmet_1487	glmS	-1.01794	0.545362	no	WP_004511580.1	glutamine--fructose-6-phosphate transaminase (isomerizing) [Geobacter metallireducens]
GMET_RS03980	Gmet_0795		-1.01722	0.0936636	no	WP_004513540.1	class I SAM-dependent methyltransferase [Geobacter metallireducens]
GMET_RS13530	Gmet_2699		-1.01077	0.123952	no	WP_011366085.1	DUF502 domain-containing protein [Geobacter metallireducens]
GMET_RS15060	Gmet_3004		-1.01065	0.08666	no	WP_004514316.1	toll/interleukin-1 receptor domain-containing protein [Geobacter metallireducens]
GMET_RS05675	Gmet_1133		-1.00827	0.0083962	no	WP_004513397.1	ATP-binding protein [Geobacter metallireducens]
GMET_RS03705	Gmet_0739		-1.00665	0.0015692	no	WP_004514456.1	cation acetate symporter [Geobacter metallireducens]
GMET_RS15925	Gmet_3178		-1.00639	7.89e-05	yes	WP_011366156.1	mannose-1-phosphate guanyltransferase [Geobacter metallireducens]
GMET_RS02305	Gmet_0461		-1.00486	0.00298553	no	WP_004513830.1	flagellar motor protein [Geobacter metallireducens]
GMET_RS13150	Gmet_2620	gnd	-1.00207	0.0323475	no	WP_004511841.1	decarboxylating 6-phosphogluconate dehydrogenase [Geobacter metallireducens]
GMET_RS03800	Gmet_0759		-1.00138	0.000291436	yes	WP_004513504.1	phasin family protein [Geobacter metallireducens]
GMET_RS01015	Gmet_0202		-0.999796	0.00971007	no	WP_004512791.1	response regulator [Geobacter metallireducens]
GMET_RS13190	Gmet_2629		-0.997157	0.00939252	no	WP_004511832.1	EAL domain-containing protein [Geobacter metallireducens]
GMET_RS18865	Gmet_2801		-0.997107	0.0693661	no	WP_187148453.1	hypothetical protein [Geobacter metallireducens]
GMET_RS15935	Gmet_3180		-0.996668	0.000101089	no	WP_004513897.1	sensor histidine kinase [Geobacter metallireducens]
GMET_RS09925	Gmet_1965		-0.995933	0.0627286	no	WP_004511879.1	hypothetical protein [Geobacter metallireducens]
GMET_RS04515	Gmet_0902		-0.995417	0.0090921	no	WP_004513932.1	saccharopine dehydrogenase family protein [Geobacter metallireducens]
GMET_RS02195	Gmet_0439	flgL	-0.993782	0.000170749	no	WP_004512411.1	flagellar hook-associated protein FlgL [Geobacter metallireducens]
GMET_RS10445	Gmet_2070		-0.986979	0.0872462	no	WP_004514033.1	(Fe-S)-binding protein [Geobacter metallireducens]
GMET_RS01475	Gmet_0294		-0.98365	0.00078713	no	WP_004514005.1	ammonia-forming cytochrome c nitrite reductase subunit c552 [Geobacter metallireducens]
GMET_RS09995	Gmet_1979		-0.983619	0.000242624	no	WP_004512972.1	cytidylate kinase family protein [Geobacter metallireducens]
GMET_RS16415	Gmet_3275		-0.980228	0.0297579	no	WP_011366172.1	HD-GYP domain-containing protein [Geobacter metallireducens]
GMET_RS06950	Gmet_1380		-0.977044	0.0536507	no	WP_004513128.1	MULTISPECIES: thiol:disulfide interchange protein DsbA/DsbL [Geobacter]
GMET_RS15515	Gmet_3095	fliR	-0.974873	0.181443	no	WP_004514549.1	flagellar biosynthetic protein FliR [Geobacter metallireducens]
GMET_RS01850	Gmet_0371		-0.970074	0.0315245	no	WP_004512343.1	NADH-quinone oxidoreductase subunit C [Geobacter metallireducens]
GMET_RS13005	Gmet_2591		-0.969625	0.11817	no	WP_004514790.1	type II toxin-antitoxin system HicB family antitoxin [Geobacter metallireducens]
GMET_RS10820	Gmet_2147		-0.967077	0.221021	no	WP_004513058.1	amidohydrolase family protein [Geobacter metallireducens]
GMET_RS03385	Gmet_0674		-0.965542	0.326777	no	WP_004514065.1	NAD(+)--dinitrogen-reductase ADP-D-ribosyltransferase [Geobacter metallireducens]
GMET_RS13760	Gmet_2745		-0.965243	6.76e-05	no	WP_004511714.1	helix-hairpin-helix domain-containing protein [Geobacter metallireducens]
GMET_RS15965	Gmet_3186		-0.958671	0.00351945	no	WP_004512624.1	MULTISPECIES: peroxiredoxin [Geobacter]
GMET_RS14420	Gmet_2873		-0.956027	0.264408	no	WP_004514604.1	DUF3343 domain-containing protein [Geobacter metallireducens]
GMET_RS15605	Gmet_3113	fliE	-0.955971	0.0579607	no	WP_004514288.1	flagellar hook-basal body complex protein FliE [Geobacter metallireducens]
GMET_RS14590	Gmet_2907	selD	-0.953877	0.0301795	no	WP_011366119.1	selenide, water dikinase SelD [Geobacter metallireducens]
GMET_RS10395	Gmet_2060		-0.953701	0.153241	no	WP_004514043.1	FUSC family protein [Geobacter metallireducens]
GMET_RS16615	Gmet_3315	tssH	-0.953005	0.240371	no	WP_004512539.1	type VI secretion system ATPase TssH [Geobacter metallireducens]
GMET_RS17635	Gmet_3518		-0.952225	0.000198241	no	WP_004513675.1	cytochrome c3 family protein [Geobacter metallireducens]
GMET_RS04240	Gmet_0847		-0.952045	0.130365	no	WP_004512991.1	ATP-binding cassette domain-containing protein [Geobacter metallireducens]
GMET_RS13125	Gmet_2615		-0.951134	0.23797	no	WP_004511846.1	MULTISPECIES: hypothetical protein [Geobacter]
GMET_RS07665	Gmet_1522		-0.950509	0.436197	no	WP_004511545.1	CoA transferase [Geobacter metallireducens]
GMET_RS16680	Gmet_3328		-0.950237	0.0316999	no	WP_004512552.1	VOC family protein [Geobacter metallireducens]
GMET_RS12200	Gmet_2423		-0.949414	0.00470981	no	WP_011366049.1	methyl-accepting chemotaxis protein [Geobacter metallireducens]
GMET_RS13100	Gmet_2610		-0.949295	0.0558171	no	WP_004511851.1	DUF3106 domain-containing protein [Geobacter metallireducens]
GMET_RS13855	Gmet_2764	lpdA	-0.94902	0.00546261	no	WP_004511697.1	dihydrolipoyl dehydrogenase [Geobacter metallireducens]
GMET_RS15635	Gmet_3119		-0.949003	0.0379	no	WP_004514294.1	MULTISPECIES: response regulator [Geobacter]
GMET_RS18945	Gmet_0473		-0.946632	0.466652	no	WP_004513842.1	hypothetical protein [Geobacter metallireducens]
GMET_RS17985	no record		-0.944814	0.0528502	no	WP_004514726.1	hypothetical protein [Geobacter metallireducens]
GMET_RS13090	Gmet_2608		-0.944697	0.0747575	no	WP_004511853.1	DNRLRE domain-containing protein [Geobacter metallireducens]
GMET_RS00930	Gmet_0185	rdgC	-0.944597	0.00736816	no	WP_004512774.1	recombination-associated protein RdgC [Geobacter metallireducens]
GMET_RS00105	Gmet_0021		-0.943557	0.00423117	no	WP_004513787.1	AAA family ATPase [Geobacter metallireducens]
GMET_RS05715	Gmet_1141		-0.941461	0.0182956	no	WP_004513405.1	baseplate J/gp47 family protein [Geobacter metallireducens]
GMET_RS12620	Gmet_2511		-0.936691	0.0300108	no	WP_004514775.1	dihydrolipoamide acetyltransferase family protein [Geobacter metallireducens]
GMET_RS10845	Gmet_2152		-0.935973	0.260026	no	WP_004513053.1	electron transfer flavoprotein subunit alpha/FixB family protein [Geobacter metallireducens]
GMET_RS16635	Gmet_3319		-0.933083	0.431149	no	WP_004512543.1	methyl viologen-reducing hydrogenase [Geobacter metallireducens]
GMET_RS07660	Gmet_1521		-0.932432	0.455162	no	WP_011365841.1	CoA transferase [Geobacter metallireducens]
GMET_RS16135	Gmet_3220		-0.932282	0.0479982	no	WP_004512659.1	response regulator [Geobacter metallireducens]
GMET_RS05400	Gmet_1076	cheD	-0.932062	0.525083	no	WP_004513732.1	chemoreceptor glutamine deamidase CheD [Geobacter metallireducens]
GMET_RS17240	Gmet_3438		-0.931127	0.00660906	no	WP_004514666.1	helix-turn-helix domain-containing protein [Geobacter metallireducens]
GMET_RS12585	Gmet_2503		-0.930665	0.113853	no	WP_004514644.1	type II toxin-antitoxin system PemK/MazF family toxin [Geobacter metallireducens]
GMET_RS14030	Gmet_2800		-0.930414	0.0135689	no	WP_004514683.1	hypothetical protein [Geobacter metallireducens]
GMET_RS04855	Gmet_0970		-0.929953	0.481928	no	WP_004514364.1	MULTISPECIES: helix-turn-helix transcriptional regulator [Geobacter]
GMET_RS13345	Gmet_2660		-0.929433	0.178936	no	WP_004511801.1	hypothetical protein [Geobacter metallireducens]
GMET_RS17040	Gmet_3399		-0.928943	0.205585	no	WP_004514206.1	hypothetical protein [Geobacter metallireducens]
GMET_RS15610	Gmet_3114	flgC	-0.921603	0.00116264	no	WP_004514289.1	flagellar basal body rod protein FlgC [Geobacter metallireducens]
GMET_RS04530	Gmet_0905		-0.921057	0.0184268	no	WP_004513935.1	AAA family ATPase [Geobacter metallireducens]
GMET_RS07880	Gmet_1568	moeB	-0.920427	0.177315	no	WP_004511497.1	molybdopterin-synthase adenylyltransferase MoeB [Geobacter metallireducens]
GMET_RS12465	Gmet_2476	accD	-0.919793	0.00306598	no	WP_004512423.1	acetyl-CoA carboxylase, carboxyltransferase subunit beta [Geobacter metallireducens]
GMET_RS04490	Gmet_0896		-0.919648	0.00985575	no	WP_004513043.1	YggS family pyridoxal phosphate-dependent enzyme [Geobacter metallireducens]
GMET_RS02210	Gmet_0442		-0.918963	0.0115	no	WP_011365667.1	MULTISPECIES: flagellin [Geobacter]
GMET_RS01630	Gmet_0326		-0.91764	0.266965	no	WP_004512298.1	4Fe-4S dicluster domain-containing protein [Geobacter metallireducens]
GMET_RS04100	Gmet_0819		-0.912504	0.00679832	no	WP_004514406.1	O-acetylhomoserine aminocarboxypropyltransferase/cysteine synthase [Geobacter metallireducens]
GMET_RS05035	Gmet_1007		-0.912283	0.0316625	no	WP_011365760.1	MULTISPECIES: TraR/DksA family transcriptional regulator [Geobacter]
GMET_RS04680	Gmet_0935	rnhA	-0.91192	0.448873	no	WP_004514418.1	ribonuclease HI [Geobacter metallireducens]
GMET_RS02320	Gmet_0464		-0.911229	0.0123259	no	WP_004513833.1	HDOD domain-containing protein [Geobacter metallireducens]
GMET_RS13750	Gmet_2743		-0.908368	0.00116223	no	WP_004511716.1	Ig-like domain-containing protein [Geobacter metallireducens]
GMET_RS16715	Gmet_3335		-0.905664	0.0605225	no	WP_004512559.1	4Fe-4S binding protein [Geobacter metallireducens]
GMET_RS07395	Gmet_1469		-0.90349	0.0231632	no	WP_004511600.1	AMP-binding protein [Geobacter metallireducens]
GMET_RS11760	Gmet_2333		-0.902428	0.0285273	no	WP_238378920.1	acetyltransferase [Geobacter metallireducens]
GMET_RS07920	Gmet_1575		-0.901992	0.0161568	no	WP_004511490.1	enoyl-CoA hydratase/isomerase family protein [Geobacter metallireducens]
GMET_RS17410	Gmet_3473		-0.901075	0.0139219	no	WP_004513923.1	ATPase, T2SS/T4P/T4SS family [Geobacter metallireducens]
GMET_RS00270	Gmet_0054		-0.900103	0.556463	no	WP_004514178.1	hypothetical protein [Geobacter metallireducens]
GMET_RS01690	Gmet_0338		-0.899966	0.000734166	no	WP_004512310.1	protoglobin domain-containing protein [Geobacter metallireducens]
GMET_RS01275	Gmet_0254		-0.899597	0.311917	no	WP_004513570.1	MULTISPECIES: trimeric intracellular cation channel family protein [Geobacter]
GMET_RS01680	Gmet_0336	glp	-0.896714	0.0273292	no	WP_004512308.1	molybdopterin molybdotransferase MoeA [Geobacter metallireducens]
GMET_RS12855	Gmet_2560		-0.893952	0.528365	no	WP_004513474.1	hypothetical protein [Geobacter metallireducens]
GMET_RS17000	Gmet_3392		-0.893905	0.128607	no	WP_004512618.1	flavin prenyltransferase UbiX [Geobacter metallireducens]
GMET_RS12910	Gmet_2571		-0.893796	0.00727192	no	WP_004513463.1	ATP-binding protein [Geobacter metallireducens]
GMET_RS14115	Gmet_2817		-0.893544	0.031182	no	WP_004513987.1	HD domain-containing protein [Geobacter metallireducens]
GMET_RS16380	Gmet_3268		-0.893511	0.025456	no	WP_004512705.1	HDOD domain-containing protein [Geobacter metallireducens]
GMET_RS12720	Gmet_2531	cmoB	-0.893095	0.0323783	no	WP_004514520.1	tRNA 5-methoxyuridine(34)/uridine 5-oxyacetic acid(34) synthase CmoB [Geobacter metallireducens]
GMET_RS06805	Gmet_1353	ispG	-0.893024	0.0115901	no	WP_004513155.1	flavodoxin-dependent (E)-4-hydroxy-3-methylbut-2-enyl-diphosphate synthase [Geobacter metallireducens]
GMET_RS06665	Gmet_1321		-0.89258	0.363339	no	WP_011365806.1	MULTISPECIES: antitoxin HicB family [Geobacter]
GMET_RS04220	Gmet_0843		-0.891742	0.221311	no	WP_004512987.1	alpha/beta fold hydrolase [Geobacter metallireducens]
GMET_RS09765	Gmet_1933		-0.889335	0.433332	no	WP_004511910.1	J domain-containing protein [Geobacter metallireducens]
GMET_RS15210	Gmet_3033	truD	-0.888168	0.057283	no	WP_004514347.1	tRNA pseudouridine(13) synthase TruD [Geobacter metallireducens]
GMET_RS18705			-0.887907	0.0674203	no	WP_004513550.1	hypothetical protein [Geobacter metallireducens]
GMET_RS03835	Gmet_0766		-0.886121	0.0932535	no	WP_011365721.1	GPMC system family 4 glycosyltransferase [Geobacter metallireducens]
GMET_RS10605	Gmet_2103		-0.885268	0.525273	no	WP_011365918.1	Tm-1-like ATP-binding domain-containing protein [Geobacter metallireducens]
GMET_RS15535	Gmet_3099	fliN	-0.885119	0.0564692	no	WP_004514553.1	MULTISPECIES: flagellar motor switch protein FliN [Geobacter]
GMET_RS15145	Gmet_3020	plsY	-0.884409	0.0852219	no	WP_004514334.1	MULTISPECIES: glycerol-3-phosphate 1-O-acyltransferase PlsY [Geobacter]
GMET_RS02185	Gmet_0437		-0.884328	0.0143749	no	WP_004512409.1	flagellar protein FlgN [Geobacter metallireducens]
GMET_RS07290	Gmet_1447		-0.88219	0.335076	no	WP_004511622.1	AAA family ATPase [Geobacter metallireducens]
GMET_RS13115	Gmet_2613		-0.880455	0.00319018	no	WP_004511848.1	class II SORL domain-containing protein [Geobacter metallireducens]
GMET_RS09085	Gmet_1804	glp	-0.880153	0.0814679	no	WP_004512042.1	molybdopterin molybdotransferase MoeA [Geobacter metallireducens]
GMET_RS06990	Gmet_1388		-0.879426	0.0522357	no	WP_004513120.1	bifunctional riboflavin kinase/FAD synthetase [Geobacter metallireducens]
GMET_RS03795	Gmet_0758		-0.878277	0.347313	no	WP_004513503.1	hypothetical protein [Geobacter metallireducens]
GMET_RS15620	Gmet_3116		-0.873913	0.000591691	no	WP_011366145.1	tetratricopeptide repeat protein [Geobacter metallireducens]
GMET_RS07410	Gmet_1472		-0.872554	0.52675	no	WP_004511596.1	MULTISPECIES: SpoIIE family protein phosphatase [Geobacter]
GMET_RS00915	Gmet_3578		-0.872107	0.106697	no	WP_004512771.1	hypothetical protein [Geobacter metallireducens]
GMET_RS14360	Gmet_2861	rsmI	-0.869458	0.130718	no	WP_004514592.1	16S rRNA (cytidine(1402)-2'-O)-methyltransferase [Geobacter metallireducens]
GMET_RS02120	Gmet_0424		-0.868139	0.123763	no	WP_004512396.1	hypothetical protein [Geobacter metallireducens]
GMET_RS07840	Gmet_1559		-0.867061	0.0489968	no	WP_004511506.1	M23 family metallopeptidase [Geobacter metallireducens]
GMET_RS03450	Gmet_0687		-0.862596	0.110524	no	WP_004514078.1	ATP-binding protein [Geobacter metallireducens]
GMET_RS10865	Gmet_2156		-0.862568	0.507949	no	WP_004513049.1	hypothetical protein [Geobacter metallireducens]
GMET_RS01300	Gmet_0259		-0.8617	0.0223878	no	WP_004513576.1	MULTISPECIES: peptidylprolyl isomerase [Geobacter]
GMET_RS18645	Gmet_2985		-0.858421	0.704319	no	WP_187148488.1	hypothetical protein [Geobacter metallireducens]
GMET_RS08580	Gmet_1705		-0.856924	0.0974227	no	WP_004514149.1	radical SAM protein [Geobacter metallireducens]
GMET_RS15050	Gmet_3002		-0.855623	0.0352202	no	WP_011366133.1	hypothetical protein [Geobacter metallireducens]
GMET_RS16555	Gmet_3303		-0.854104	0.593679	no	WP_004512527.1	hypothetical protein [Geobacter metallireducens]
GMET_RS14760	Gmet_2940	ppdK	-0.853592	0.00105147	no	WP_004512876.1	MULTISPECIES: pyruvate, phosphate dikinase [Geobacter]
GMET_RS16990	Gmet_3390	mqnC	-0.851492	0.00856076	no	WP_004512616.1	cyclic dehypoxanthinyl futalosine synthase [Geobacter metallireducens]
GMET_RS14425	Gmet_2874		-0.851353	0.553937	no	WP_004514605.1	hypothetical protein [Geobacter metallireducens]
GMET_RS12735	Gmet_2534		-0.847122	0.328928	no	WP_004514518.1	putative addiction module antidote protein [Geobacter metallireducens]
GMET_RS14770	Gmet_2942	glyQ	-0.846754	0.0126304	no	WP_004512878.1	MULTISPECIES: glycine--tRNA ligase subunit alpha [Geobacter]
GMET_RS04215	Gmet_0842	bioF	-0.84582	0.135247	no	WP_004512986.1	8-amino-7-oxononanoate synthase [Geobacter metallireducens]
GMET_RS03970	Gmet_0793		-0.842049	0.289202	no	WP_004513538.1	DUF5131 family protein [Geobacter metallireducens]
GMET_RS00780	Gmet_0155		-0.841243	0.0195221	no	WP_004512742.1	MULTISPECIES: c-type cytochrome [Geobacter]
GMET_RS06910	Gmet_1372		-0.838343	0.00966795	no	WP_004513136.1	TPM domain-containing protein [Geobacter metallireducens]
GMET_RS09620	Gmet_1903		-0.838165	0.707176	no	WP_004511941.1	MULTISPECIES: sulfate ABC transporter ATP-binding protein [Geobacter]
GMET_RS19115	Gmet_3432		-0.837727	0.00914358	no	WP_011366192.1	sensor histidine kinase [Geobacter metallireducens]
GMET_RS07405	Gmet_1471		-0.83757	0.670251	no	WP_238378990.1	MULTISPECIES: ATP-binding protein [Geobacter]
GMET_RS07755	Gmet_1541		-0.837361	0.704463	no	WP_004511525.1	glycyl-radical enzyme activating protein [Geobacter metallireducens]
GMET_RS13585	Gmet_2710		-0.836969	0.030568	no	WP_004511750.1	response regulator [Geobacter metallireducens]
GMET_RS08080	Gmet_1607		-0.833757	0.287437	no	WP_004511458.1	response regulator [Geobacter metallireducens]
GMET_RS05375	Gmet_1071		-0.830216	0.137729	no	WP_004513727.1	Bro-N domain-containing protein [Geobacter metallireducens]
GMET_RS15075	Gmet_3007		-0.82937	0.0272363	no	WP_004514319.1	O-acetyl-ADP-ribose deacetylase [Geobacter metallireducens]
GMET_RS02600	Gmet_0521		-0.828443	0.502329	no	WP_004512217.1	arsenate reductase ArsC [Geobacter metallireducens]
GMET_RS16150	Gmet_3223		-0.825718	0.0181741	no	WP_004512662.1	UvrD-helicase domain-containing protein [Geobacter metallireducens]
GMET_RS00040	Gmet_0008		-0.823458	0.0724778	no	WP_004513773.1	NAD(P)H-dependent glycerol-3-phosphate dehydrogenase [Geobacter metallireducens]
GMET_RS07550	Gmet_1499		-0.819963	0.427164	no	WP_004511568.1	MULTISPECIES: glycosyltransferase family 4 protein [Geobacter]
GMET_RS00595	Gmet_0118		-0.819406	0.725326	no	WP_004514123.1	HypC/HybG/HupF family hydrogenase formation chaperone [Geobacter metallireducens]
GMET_RS05720	Gmet_1142		-0.816316	0.0204088	no	WP_004513406.1	phage tail protein [Geobacter metallireducens]
GMET_RS11550	Gmet_2291		-0.815581	0.000223152	no	WP_004514507.1	MULTISPECIES: ferritin family protein [Geobacter]
GMET_RS12945	Gmet_2578		-0.813425	0.328609	no	WP_004513456.1	MULTISPECIES: DUF2784 domain-containing protein [Geobacter]
GMET_RS04345	Gmet_0868		-0.812707	0.173074	no	WP_004513014.1	MULTISPECIES: integration host factor subunit beta [Geobacter]
GMET_RS01145	Gmet_3647		-0.811892	0.656983	no	WP_004512818.1	MULTISPECIES: hypothetical protein [Geobacter]
GMET_RS18525	Gmet_1003		-0.809248	0.0927189	no	WP_187148465.1	hypothetical protein [Geobacter metallireducens]
GMET_RS00885	Gmet_0177	merA	-0.80907	0.0263207	no	WP_004512764.1	mercury(II) reductase [Geobacter metallireducens]
GMET_RS00250	Gmet_0050		-0.808187	0.0720683	no	WP_011365620.1	MULTISPECIES: hypothetical protein [Geobacter]
GMET_RS04030	Gmet_0805		-0.805558	0.0959231	no	WP_004514392.1	flavin reductase family protein [Geobacter metallireducens]
GMET_RS11805	Gmet_2342		-0.805196	0.15622	no	WP_011366041.1	glycosyltransferase family 2 protein [Geobacter metallireducens]
GMET_RS11910	Gmet_2363		-0.804909	0.34574	no	WP_004513257.1	EVE domain-containing protein [Geobacter metallireducens]
GMET_RS08270	Gmet_1646	smpB	-0.804051	0.0370342	no	WP_004511418.1	MULTISPECIES: SsrA-binding protein SmpB [Geobacter]
GMET_RS08880	Gmet_1765		-0.801346	0.00569268	no	WP_187148474.1	ATP-binding protein [Geobacter metallireducens]
GMET_RS12500	Gmet_2483		-0.799989	0.0812409	no	WP_004512416.1	VOC family protein [Geobacter metallireducens]
GMET_RS04175	Gmet_0834		-0.799607	0.0247954	no	WP_004512978.1	bacteriohemerythrin [Geobacter metallireducens]
GMET_RS15650	Gmet_3122		-0.79855	0.534927	no	WP_004514297.1	rhodanese-like domain-containing protein [Geobacter metallireducens]
GMET_RS04085	Gmet_0816		-0.797832	0.0018456	no	WP_004514403.1	pyruvate carboxylase [Geobacter metallireducens]
GMET_RS04375	Gmet_0873	mnmA	-0.797522	0.0740111	no	WP_004513019.1	tRNA 2-thiouridine(34) synthase MnmA [Geobacter metallireducens]
GMET_RS06545	Gmet_1300		-0.796891	0.00126793	no	WP_004512066.1	aminotransferase class V-fold PLP-dependent enzyme [Geobacter metallireducens]
GMET_RS04335	Gmet_0866		-0.796272	0.0325087	no	WP_004513012.1	MULTISPECIES: 4-hydroxy-3-methylbut-2-enyl diphosphate reductase [Geobacter]
GMET_RS00340	Gmet_0068		-0.796163	0.0208241	no	WP_004514192.1	CoA pyrophosphatase [Geobacter metallireducens]
GMET_RS00445	Gmet_0089		-0.795688	0.0376139	no	WP_004514746.1	UvrD-helicase domain-containing protein [Geobacter metallireducens]
GMET_RS11780	Gmet_2337		-0.794827	0.20942	no	WP_004513283.1	hypothetical protein [Geobacter metallireducens]
GMET_RS06110	Gmet_1214		-0.794617	0.124499	no	WP_004512156.1	hypothetical protein [Geobacter metallireducens]
GMET_RS14665	Gmet_2921		-0.794297	0.000214888	no	WP_011366123.1	DUF3015 family protein [Geobacter metallireducens]
GMET_RS03700	Gmet_0738		-0.791333	0.00174619	no	WP_004514455.1	DUF294 nucleotidyltransferase-like domain-containing protein [Geobacter metallireducens]
GMET_RS03785	Gmet_0755		-0.790228	0.338872	no	WP_004513500.1	hypothetical protein [Geobacter metallireducens]
GMET_RS13950	Gmet_2784		-0.789245	0.00607366	no	WP_004511678.1	AAA family ATPase [Geobacter metallireducens]
GMET_RS12210	Gmet_2425		-0.789137	0.00821743	no	WP_004512475.1	GGDEF domain-containing protein [Geobacter metallireducens]
GMET_RS10300	Gmet_2041		-0.788359	0.00314219	no	WP_004512910.1	glycosyltransferase [Geobacter metallireducens]
GMET_RS14895	Gmet_2970		-0.785855	0.12552	no	WP_004512903.1	class I SAM-dependent methyltransferase [Geobacter metallireducens]
GMET_RS14105	Gmet_2815	hpnI	-0.785069	0.0216138	no	WP_004513990.1	bacteriohopanetetrol glucosamine biosynthesis glycosyltransferase HpnI [Geobacter metallireducens]
GMET_RS02265	Gmet_0453		-0.783255	0.115927	no	WP_004513821.1	class I SAM-dependent methyltransferase [Geobacter metallireducens]
GMET_RS10120	Gmet_2004		-0.782617	0.0175809	no	WP_004512946.1	glycosyltransferase [Geobacter metallireducens]
GMET_RS00440	Gmet_0088		-0.780872	0.0600307	no	WP_004514745.1	sigma 54-interacting transcriptional regulator [Geobacter metallireducens]
GMET_RS09885	Gmet_1957	amrB	-0.776411	0.01997	no	WP_004511887.1	AmmeMemoRadiSam system protein B [Geobacter metallireducens]
GMET_RS16165	Gmet_3226		-0.775248	0.0517349	no	WP_004512665.1	LysM peptidoglycan-binding domain-containing protein [Geobacter metallireducens]
GMET_RS03370	Gmet_0671	nifX	-0.774005	0.617719	no	WP_004514062.1	nitrogen fixation protein NifX [Geobacter metallireducens]
GMET_RS01240	Gmet_0247		-0.773687	0.00322143	no	WP_004513563.1	MULTISPECIES: bifunctional 5,10-methylenetetrahydrofolate dehydrogenase/5,10-methenyltetrahydrofolate cyclohydrolase [Geobacter]
GMET_RS02205	Gmet_0441		-0.769852	0.0270272	no	WP_004512413.1	flagellar assembly protein FliW [Geobacter metallireducens]
GMET_RS02385	Gmet_0477		-0.769767	0.19765	no	WP_004513846.1	precorrin-8X methylmutase [Geobacter metallireducens]
GMET_RS13120	Gmet_2614		-0.769229	0.012056	no	WP_004511847.1	GAF domain-containing protein [Geobacter metallireducens]
GMET_RS03815	Gmet_0762		-0.768896	0.00295284	no	WP_004513507.1	response regulator [Geobacter metallireducens]
GMET_RS10790	Gmet_2141		-0.768391	0.230589	no	WP_238378911.1	MBL fold metallo-hydrolase [Geobacter metallireducens]
GMET_RS12255	Gmet_2434	kdpB	-0.768319	0.0582845	no	WP_004512466.1	potassium-transporting ATPase subunit KdpB [Geobacter metallireducens]
GMET_RS03410	Gmet_0679		-0.766232	0.00336835	no	WP_004514070.1	cytochrome c family protein [Geobacter metallireducens]
GMET_RS13725	Gmet_2738		-0.764089	0.0100672	no	WP_004511721.1	molybdopterin oxidoreductase family protein [Geobacter metallireducens]
GMET_RS03320	Gmet_0661	carB	-0.76383	0.00872712	no	WP_004514269.1	carbamoyl-phosphate synthase large subunit [Geobacter metallireducens]
GMET_RS16920	Gmet_3376		-0.762876	0.0427196	no	WP_004512602.1	hypothetical protein [Geobacter metallireducens]
GMET_RS04245	Gmet_0848		-0.761891	0.111539	no	WP_004512992.1	ABC transporter ATP-binding protein [Geobacter metallireducens]
GMET_RS07815	Gmet_1554		-0.759121	0.00887834	no	WP_011365844.1	DUF2318 domain-containing protein [Geobacter metallireducens]
GMET_RS01860	Gmet_0373		-0.757988	0.367107	no	WP_004512345.1	MULTISPECIES: hypothetical protein [Geobacter]
GMET_RS03325	Gmet_0662	nifH	-0.757804	0.621002	no	WP_004514270.1	nitrogenase iron protein [Geobacter metallireducens]
GMET_RS13450	Gmet_2681		-0.756949	0.0348227	no	WP_004511779.1	helix-turn-helix domain-containing protein [Geobacter metallireducens]
GMET_RS09910	Gmet_1962		-0.755761	0.0485977	no	WP_238378899.1	endo alpha-1,4 polygalactosaminidase [Geobacter metallireducens]
GMET_RS01180	Gmet_0234		-0.755531	0.0696917	no	WP_004513549.1	glycine zipper family protein [Geobacter metallireducens]
GMET_RS16755	Gmet_3343		-0.754791	0.000780665	no	WP_004512569.1	NADH-quinone oxidoreductase subunit M [Geobacter metallireducens]
GMET_RS04640	Gmet_0927	mreD	-0.754616	0.533697	no	WP_004513957.1	rod shape-determining protein MreD [Geobacter metallireducens]
GMET_RS15630	Gmet_3118		-0.752139	0.0400835	no	WP_004514293.1	MULTISPECIES: chemotaxis protein CheX [Geobacter]
GMET_RS17860	Gmet_3560	mnmE	-0.750912	0.0478028	no	WP_004513716.1	tRNA uridine-5-carboxymethylaminomethyl(34) synthesis GTPase MnmE [Geobacter metallireducens]
GMET_RS13375	Gmet_2666		-0.748654	0.509697	no	WP_004511795.1	hypothetical protein [Geobacter metallireducens]
GMET_RS08095	Gmet_1610		-0.748636	0.315427	no	WP_004511454.1	TSCPD domain-containing protein [Geobacter metallireducens]
GMET_RS03730	Gmet_0744	ruvC	-0.748484	0.275137	no	WP_004514461.1	crossover junction endodeoxyribonuclease RuvC [Geobacter metallireducens]
GMET_RS05660	Gmet_1130		-0.748172	0.132031	no	WP_004513394.1	hypothetical protein [Geobacter metallireducens]
GMET_RS07820	Gmet_1555		-0.748034	0.0399858	no	WP_004511512.1	heavy metal-associated domain-containing protein [Geobacter metallireducens]
GMET_RS09325	Gmet_1852		-0.747888	0.0855271	no	WP_011365878.1	MULTISPECIES: BTAD domain-containing putative transcriptional regulator [Geobacter]
GMET_RS18205	Gmet_0238		-0.74723	0.049634	no	WP_011365637.1	DUF3553 domain-containing protein [Geobacter metallireducens]
GMET_RS08795	Gmet_1748		-0.745031	0.155645	no	WP_004513356.1	hypothetical protein [Geobacter metallireducens]
GMET_RS06530	Gmet_1297		-0.743393	0.00389927	no	WP_004512069.1	vitamin B12-dependent ribonucleotide reductase [Geobacter metallireducens]
GMET_RS05695	Gmet_1137		-0.742667	0.0925946	no	WP_004513401.1	hypothetical protein [Geobacter metallireducens]
GMET_RS07535	Gmet_1496		-0.739634	0.642627	no	WP_004511571.1	MULTISPECIES: glycosyltransferase family 4 protein [Geobacter]
GMET_RS02440	Gmet_0489		-0.73728	0.0691495	no	WP_004512185.1	hypothetical protein [Geobacter metallireducens]
GMET_RS17050	Gmet_3401		-0.737116	0.00864356	no	WP_004514208.1	general secretion pathway protein GspE [Geobacter metallireducens]
GMET_RS02310	Gmet_0462		-0.735964	0.416369	no	WP_004513831.1	MULTISPECIES: flagellar FlbD family protein [Geobacter]
GMET_RS14310	Gmet_2856		-0.732883	0.536899	no	WP_004514560.1	hypothetical protein [Geobacter metallireducens]
GMET_RS07885	Gmet_1569		-0.732638	0.624335	no	WP_004511496.1	M67 family metallopeptidase [Geobacter metallireducens]
GMET_RS00655	Gmet_0130		-0.732272	0.0555862	no	WP_004514135.1	XRE family transcriptional regulator [Geobacter metallireducens]
GMET_RS08805	Gmet_1750	sppA	-0.728923	0.127778	no	WP_004513354.1	signal peptide peptidase SppA [Geobacter metallireducens]
GMET_RS16580	Gmet_3308		-0.728564	0.0542812	no	WP_004512532.1	sigma 54-interacting transcriptional regulator [Geobacter metallireducens]
GMET_RS17575	Gmet_3506		-0.727884	0.592718	no	WP_004513662.1	hypothetical protein [Geobacter metallireducens]
GMET_RS09535	Gmet_1887		-0.727514	0.586877	no	WP_011365884.1	CdaR family protein [Geobacter metallireducens]
GMET_RS15850	Gmet_3163		-0.727345	0.23286	no	WP_004513879.1	TIGR01212 family radical SAM protein [Geobacter metallireducens]
GMET_RS05575	Gmet_1111	hoxU	-0.725357	0.147916	no	WP_004513767.1	bidirectional hydrogenase complex protein HoxU [Geobacter metallireducens]
GMET_RS08500	Gmet_1689		-0.724942	0.56025	no	WP_004514165.1	MULTISPECIES: phosphopantetheine-binding protein [Geobacter]
GMET_RS14830	Gmet_2955		-0.72494	0.0081194	no	WP_004512890.1	class I SAM-dependent methyltransferase [Geobacter metallireducens]
GMET_RS02280	Gmet_0456		-0.723662	0.00245853	no	WP_004513824.1	methyltransferase domain-containing protein [Geobacter metallireducens]
GMET_RS15565	Gmet_3105		-0.72324	0.0188398	no	WP_004514280.1	flagellar hook assembly protein FlgD [Geobacter metallireducens]
GMET_RS17525	Gmet_3495		-0.721936	0.0507747	no	WP_004513652.1	PP2C family protein-serine/threonine phosphatase [Geobacter metallireducens]
GMET_RS16490	Gmet_3290		-0.721681	0.664264	no	WP_004512513.1	carboxyl transferase domain-containing protein [Geobacter metallireducens]
GMET_RS06535	Gmet_1298		-0.721581	0.0487308	no	WP_004512068.1	sensor domain-containing diguanylate cyclase [Geobacter metallireducens]
GMET_RS10510	Gmet_2084		-0.721051	0.436225	no	WP_011365914.1	FAD-dependent oxidoreductase [Geobacter metallireducens]
GMET_RS00900	Gmet_0180		-0.720799	0.484917	no	WP_004512767.1	MaoC family dehydratase [Geobacter metallireducens]
GMET_RS15070	Gmet_3006		-0.718474	0.596667	no	WP_238379041.1	integron integrase [Geobacter metallireducens]
GMET_RS16125	Gmet_3218		-0.718259	0.0391639	no	WP_004512656.1	response regulator [Geobacter metallireducens]
GMET_RS15585	Gmet_3109	fliI	-0.717877	0.0108787	no	WP_035468938.1	flagellar protein export ATPase FliI [Geobacter metallireducens]
GMET_RS14180	Gmet_2830		-0.717733	0.14355	no	WP_004513973.1	class I SAM-dependent methyltransferase [Geobacter metallireducens]
GMET_RS01080	Gmet_0215		-0.71712	0.0866982	no	WP_004512804.1	hypothetical protein [Geobacter metallireducens]
GMET_RS04310	Gmet_0861		-0.716062	0.0352218	no	WP_004513007.1	ATPase, T2SS/T4P/T4SS family [Geobacter metallireducens]
GMET_RS01905	Gmet_0382	murA	-0.715039	0.0146796	no	WP_004512354.1	UDP-N-acetylglucosamine 1-carboxyvinyltransferase [Geobacter metallireducens]
GMET_RS02235	Gmet_0447		-0.712834	0.00942169	no	WP_004513815.1	DUF115 domain-containing protein [Geobacter metallireducens]
GMET_RS00290	Gmet_0058		-0.709607	0.0122248	no	WP_004514182.1	glutamine--tRNA ligase/YqeY domain fusion protein [Geobacter metallireducens]
GMET_RS02500	Gmet_0501		-0.705359	0.243024	no	WP_004512197.1	response regulator [Geobacter metallireducens]
GMET_RS01660	Gmet_0332	narI	-0.70451	0.0365475	no	WP_004512304.1	respiratory nitrate reductase subunit gamma [Geobacter metallireducens]
GMET_RS09650	Gmet_1909		-0.704465	0.129526	no	WP_004511935.1	MULTISPECIES: pyridoxamine 5'-phosphate oxidase family protein [Geobacter]
GMET_RS15190	Gmet_3029		-0.703089	0.245009	no	WP_004514343.1	MULTISPECIES: sugar phosphate isomerase/epimerase family protein [Geobacter]
GMET_RS06560	Gmet_1303	tsaD	-0.702159	0.0458115	no	WP_004512063.1	tRNA (adenosine(37)-N6)-threonylcarbamoyltransferase complex transferase subunit TsaD [Geobacter metallireducens]
GMET_RS12795	Gmet_2548		-0.701996	0.41137	no	WP_238378926.1	hypothetical protein [Geobacter metallireducens]
GMET_RS02085	Gmet_0417	ftsZ	-0.700601	0.00256716	no	WP_004512389.1	cell division protein FtsZ [Geobacter metallireducens]
GMET_RS14705	Gmet_2929		-0.700314	0.0488018	no	WP_004512865.1	MULTISPECIES: cytochrome b/b6 domain-containing protein [Geobacter]
GMET_RS08850	Gmet_1759	coaD	-0.699197	0.195887	no	WP_004513345.1	pantetheine-phosphate adenylyltransferase [Geobacter metallireducens]
GMET_RS02965	Gmet_0594	ccsA	-0.698264	0.0862533	no	WP_004512292.1	MULTISPECIES: cytochrome c biogenesis protein CcsA [Geobacter]
GMET_RS14085	Gmet_2811		-0.697263	0.00742834	no	WP_011366105.1	cache domain-containing protein [Geobacter metallireducens]
GMET_RS17990	no record		-0.697127	0.149572	no	WP_004514725.1	type II toxin-antitoxin system RelE/ParE family toxin [Geobacter metallireducens]
GMET_RS08395	Gmet_1669		-0.696423	0.0424352	no	WP_004511394.1	TonB-dependent receptor [Geobacter metallireducens]
GMET_RS00305	Gmet_0061	selA	-0.694101	0.259766	no	WP_004514185.1	L-seryl-tRNA(Sec) selenium transferase [Geobacter metallireducens]
GMET_RS07375	Gmet_1465		-0.692663	0.563117	no	WP_004511605.1	hypothetical protein [Geobacter metallireducens]
GMET_RS12420	Gmet_2467		-0.692657	0.332764	no	WP_004512433.1	hypothetical protein [Geobacter metallireducens]
GMET_RS01195	Gmet_0237		-0.691997	0.354262	no	WP_004513554.1	MULTISPECIES: cold-shock protein [Geobacter]
GMET_RS10455	Gmet_2072		-0.691865	0.395903	no	WP_004514031.1	3-hydroxybutyryl-CoA dehydrogenase [Geobacter metallireducens]
GMET_RS02225	Gmet_0445	fliS	-0.691312	0.00876668	no	WP_004513813.1	flagellar export chaperone FliS [Geobacter metallireducens]
GMET_RS07015	Gmet_1393	pilB	-0.68744	0.00463145	no	WP_004513115.1	type IV-A pilus assembly ATPase PilB [Geobacter metallireducens]
GMET_RS07060	Gmet_1402		-0.686387	0.0968857	no	WP_004511665.1	hypothetical protein [Geobacter metallireducens]
GMET_RS18130			-0.684866	0.427457	no	WP_004513202.1	Hsp20/alpha crystallin family protein [Geobacter metallireducens]
GMET_RS10085	Gmet_1997		-0.684784	0.165504	no	WP_004512953.1	Ig-like domain-containing protein [Geobacter metallireducens]
GMET_RS16690	Gmet_3330	cybH	-0.683615	0.0954708	no	WP_004512554.1	Ni/Fe-hydrogenase, b-type cytochrome subunit [Geobacter metallireducens]
GMET_RS06440	Gmet_1279		-0.683525	0.324508	no	WP_004512088.1	HAD family hydrolase [Geobacter metallireducens]
GMET_RS04320	Gmet_0863		-0.683006	0.0594986	no	WP_004513009.1	prephenate dehydrogenase/arogenate dehydrogenase family protein [Geobacter metallireducens]
GMET_RS04370	Gmet_0872		-0.682583	0.0483657	no	WP_004513018.1	cysteine desulfurase family protein [Geobacter metallireducens]
GMET_RS01130	Gmet_0225		-0.682305	0.108702	no	WP_004512815.1	MFS transporter [Geobacter metallireducens]
GMET_RS08750	Gmet_1739		-0.682149	0.0348949	no	WP_004513366.1	acetoin utilization protein AcuC [Geobacter metallireducens]
GMET_RS01670	Gmet_0334		-0.682069	0.0104673	no	WP_004512306.1	NarK family nitrate/nitrite MFS transporter [Geobacter metallireducens]
GMET_RS02570	Gmet_0515		-0.679634	0.418042	no	WP_004512211.1	cation transporter [Geobacter metallireducens]
GMET_RS14195	Gmet_2833		-0.679526	0.0335325	no	WP_004513970.1	DUF3793 family protein [Geobacter metallireducens]
GMET_RS05650	Gmet_1128		-0.677345	0.0240295	no	WP_004513392.1	phage tail sheath subtilisin-like domain-containing protein [Geobacter metallireducens]
GMET_RS17370	Gmet_3464		-0.674777	0.433235	no	WP_004513915.1	efflux RND transporter periplasmic adaptor subunit [Geobacter metallireducens]
GMET_RS01955	Gmet_0392		-0.674563	0.00270755	no	WP_004512364.1	GatB/YqeY domain-containing protein [Geobacter metallireducens]
GMET_RS07440	Gmet_1478		-0.671063	0.511674	no	WP_187148480.1	GH3 auxin-responsive promoter family protein [Geobacter metallireducens]
GMET_RS08860	Gmet_1761		-0.671039	0.0610741	no	WP_004513343.1	class II fructose-bisphosphate aldolase [Geobacter metallireducens]
GMET_RS05020	Gmet_1004		-0.668999	0.0825812	no	WP_004513174.1	formate dehydrogenase accessory protein FdhE [Geobacter metallireducens]
GMET_RS05405	Gmet_1077		-0.666797	0.639308	no	WP_004513733.1	CheR family methyltransferase [Geobacter metallireducens]
GMET_RS01715	Gmet_0344		-0.663884	0.0373509	no	WP_004512315.1	VWA-like domain-containing protein [Geobacter metallireducens]
GMET_RS02190	Gmet_0438	flgK	-0.66385	0.00264892	no	WP_004512410.1	flagellar hook-associated protein FlgK [Geobacter metallireducens]
GMET_RS03230	Gmet_0642	rplR	-0.662735	0.0171517	no	WP_004514252.1	50S ribosomal protein L18 [Geobacter metallireducens]
GMET_RS11955	Gmet_2372	eno	-0.662642	0.0019244	no	WP_004513248.1	phosphopyruvate hydratase [Geobacter metallireducens]
GMET_RS11605	Gmet_2302		-0.660858	0.513744	no	WP_004514496.1	MULTISPECIES: response regulator [Geobacter]
GMET_RS02550	Gmet_0511		-0.660565	0.00825926	no	WP_004512207.1	TOBE domain-containing protein [Geobacter metallireducens]
GMET_RS12780	Gmet_2545		-0.660345	0.0593011	no	WP_004513489.1	ABC-F family ATP-binding cassette domain-containing protein [Geobacter metallireducens]
GMET_RS17545	Gmet_3499	pal	-0.660197	0.00261168	no	WP_004513656.1	peptidoglycan-associated lipoprotein Pal [Geobacter metallireducens]
GMET_RS04430	Gmet_0884		-0.659764	0.0277187	no	WP_004513031.1	formyltransferase [Geobacter metallireducens]
GMET_RS13500	Gmet_2693		-0.656477	0.37522	no	WP_004511768.1	response regulator transcription factor [Geobacter metallireducens]
GMET_RS00045	Gmet_0009		-0.655045	0.0531509	no	WP_004513774.1	ATP-binding protein [Geobacter metallireducens]
GMET_RS02445	Gmet_0490		-0.654934	0.443794	no	WP_004512186.1	DNA-binding protein [Geobacter metallireducens]
GMET_RS16830	Gmet_3358		-0.654168	0.189685	no	WP_004512584.1	ATP synthase subunit I [Geobacter metallireducens]
GMET_RS11845	Gmet_2350	lpxB	-0.653309	0.158303	no	WP_011366042.1	lipid-A-disaccharide synthase [Geobacter metallireducens]
GMET_RS12135	Gmet_2410		-0.653296	0.00269289	no	WP_004512490.1	Fe-Mn family superoxide dismutase [Geobacter metallireducens]
GMET_RS12730	Gmet_2533		-0.65164	0.549037	no	WP_011366069.1	type II toxin-antitoxin system RelE/ParE family toxin [Geobacter metallireducens]
GMET_RS06160	Gmet_1223		-0.649865	0.152295	no	WP_004512146.1	DNA repair exonuclease [Geobacter metallireducens]
GMET_RS04930	Gmet_0985	gcvH	-0.649288	0.139173	no	WP_004514380.1	glycine cleavage system protein GcvH [Geobacter metallireducens]
GMET_RS17145	Gmet_3420	recR	-0.647417	0.0436838	no	WP_004514227.1	MULTISPECIES: recombination mediator RecR [Geobacter]
GMET_RS18470	Gmet_2965		-0.646411	0.0519131	no	WP_004512898.1	hypothetical protein [Geobacter metallireducens]
GMET_RS01280	Gmet_0255		-0.646287	0.216925	no	WP_004513572.1	DNA cytosine methyltransferase [Geobacter metallireducens]
GMET_RS02290	Gmet_0458	pseB	-0.645832	0.0210808	no	WP_004513827.1	UDP-N-acetylglucosamine 4,6-dehydratase (inverting) [Geobacter metallireducens]
GMET_RS11865	Gmet_2354	fabZ	-0.641983	0.104257	no	WP_004513266.1	3-hydroxyacyl-ACP dehydratase FabZ [Geobacter metallireducens]
GMET_RS04725	Gmet_0944		-0.64033	0.0956548	no	WP_004514427.1	HDOD domain-containing protein [Geobacter metallireducens]
GMET_RS15255	Gmet_3042	xerC	-0.638942	0.107331	no	WP_004513602.1	tyrosine recombinase XerC [Geobacter metallireducens]
GMET_RS17390	Gmet_3468		-0.638791	0.170793	no	WP_004513919.1	malto-oligosyltrehalose synthase [Geobacter metallireducens]
GMET_RS07825	Gmet_1556		-0.638731	0.361253	no	WP_004511511.1	heavy-metal-associated domain-containing protein [Geobacter metallireducens]
GMET_RS13105	Gmet_2611		-0.638624	0.0763594	no	WP_004511850.1	hypothetical protein [Geobacter metallireducens]
GMET_RS03525	Gmet_0702		-0.637078	0.0371525	no	WP_004514093.1	sigma-54 dependent transcriptional regulator [Geobacter metallireducens]
GMET_RS03310	Gmet_0659		-0.636059	0.0554849	no	WP_004514267.1	efflux RND transporter periplasmic adaptor subunit [Geobacter metallireducens]
GMET_RS06925	Gmet_1375		-0.634783	0.255458	no	WP_004513133.1	HlyD family secretion protein [Geobacter metallireducens]
GMET_RS15425	Gmet_3078		-0.63469	0.0759445	no	WP_004513637.1	phospholipase D-like domain-containing protein [Geobacter metallireducens]
GMET_RS07955	Gmet_1582	bioB	-0.63412	0.274364	no	WP_004511483.1	biotin synthase BioB [Geobacter metallireducens]
GMET_RS00430	Gmet_0086		-0.633991	0.328487	no	WP_011365621.1	acyl-[ACP]--phospholipid O-acyltransferase [Geobacter metallireducens]
GMET_RS12370	Gmet_2457	arsS	-0.633787	0.0905385	no	WP_004512443.1	arsenosugar biosynthesis radical SAM protein ArsS [Geobacter metallireducens]
GMET_RS14300	Gmet_2854	rpoH	-0.633577	0.0107507	no	WP_004514562.1	MULTISPECIES: RNA polymerase sigma factor RpoH [Geobacter]
GMET_RS10475	Gmet_2076	fdhD	-0.632559	0.591137	no	WP_004514589.1	formate dehydrogenase accessory sulfurtransferase FdhD [Geobacter metallireducens]
GMET_RS01345	Gmet_0268	msrA	-0.632128	0.16931	no	WP_004513585.1	MULTISPECIES: peptide-methionine (S)-S-oxide reductase MsrA [Geobacter]
GMET_RS12340	Gmet_2451		-0.631583	0.112681	no	WP_004512449.1	MULTISPECIES: cytochrome c biogenesis protein CcdA [Geobacter]
GMET_RS08225	Gmet_1637		-0.631441	0.00352536	no	WP_004511427.1	NADP-dependent malic enzyme [Geobacter metallireducens]
GMET_RS04750	Gmet_0949		-0.631277	0.229171	no	WP_004514432.1	indolepyruvate oxidoreductase subunit beta [Geobacter metallireducens]
GMET_RS12345	Gmet_2452		-0.630814	0.0622432	no	WP_004512448.1	TlpA disulfide reductase family protein [Geobacter metallireducens]
GMET_RS15160	Gmet_3023		-0.630595	0.012201	no	WP_004514337.1	dihydropyrimidine dehydrogenase subunit A [Geobacter metallireducens]
GMET_RS08690	Gmet_1726		-0.629296	0.430888	no	WP_004513377.1	YaeQ family protein [Geobacter metallireducens]
GMET_RS17750	Gmet_3538	tolR	-0.628986	0.113758	no	WP_004513694.1	protein TolR [Geobacter metallireducens]
GMET_RS03465	Gmet_0690		-0.628171	0.7342	no	WP_004514081.1	undecaprenyl-diphosphatase [Geobacter metallireducens]
GMET_RS05275	Gmet_1053		-0.626087	0.131281	no	WP_011365768.1	iron-containing alcohol dehydrogenase [Geobacter metallireducens]
GMET_RS09640	Gmet_1907		-0.625902	0.337694	no	WP_004511937.1	Rrf2 family transcriptional regulator [Geobacter metallireducens]
GMET_RS13890	Gmet_2771		-0.622638	0.447883	no	WP_004511690.1	substrate-binding domain-containing protein [Geobacter metallireducens]
GMET_RS00415	Gmet_0083		-0.621607	0.208502	no	WP_004514780.1	SPFH domain-containing protein [Geobacter metallireducens]
GMET_RS07760	Gmet_1542		-0.620917	0.0109804	no	WP_004511524.1	sigma-54-dependent Fis family transcriptional regulator [Geobacter metallireducens]
GMET_RS01665	Gmet_0333		-0.618614	0.102808	no	WP_011365655.1	nitrate/nitrite transporter [Geobacter metallireducens]
GMET_RS16930	Gmet_3378		-0.618228	0.0552036	no	WP_004512604.1	lipoprotein insertase outer membrane protein LolB [Geobacter metallireducens]
GMET_RS06115	Gmet_1215	dnaE	-0.617816	0.043147	no	WP_004512155.1	DNA polymerase III subunit alpha [Geobacter metallireducens]
GMET_RS11990	Gmet_2379		-0.617389	0.38722	no	WP_004514762.1	tRNA (cytidine(34)-2'-O)-methyltransferase [Geobacter metallireducens]
GMET_RS15395	Gmet_3072	ilvA	-0.617341	0.0356744	no	WP_004513631.1	threonine ammonia-lyase [Geobacter metallireducens]
GMET_RS16910	Gmet_3374	gspN	-0.616047	0.103192	no	WP_004512600.1	type II secretion system protein GspN [Geobacter metallireducens]
GMET_RS13675	Gmet_2728	ligA	-0.616041	0.0623718	no	WP_004511732.1	NAD-dependent DNA ligase LigA [Geobacter metallireducens]
GMET_RS17600	Gmet_3511		-0.613949	0.366196	no	WP_004513667.1	MULTISPECIES: CGGC domain-containing protein [Geobacter]
GMET_RS14615	Gmet_2911		-0.610527	0.0165304	no	WP_004512847.1	FAD-binding protein [Geobacter metallireducens]
GMET_RS04810	Gmet_0961		-0.610378	0.231115	no	WP_004514355.1	sigma-54 dependent transcriptional regulator [Geobacter metallireducens]
GMET_RS14320	Gmet_2858		-0.610222	0.357168	no	WP_004514558.1	phosphoadenylyl-sulfate reductase [Geobacter metallireducens]
GMET_RS05655	Gmet_1129		-0.607705	0.142447	no	WP_004513393.1	phage tail protein [Geobacter metallireducens]
GMET_RS13885	Gmet_2770		-0.606667	0.31782	no	WP_004511691.1	ATP-binding protein [Geobacter metallireducens]
GMET_RS05740	Gmet_1146		-0.606446	0.379717	no	WP_238378983.1	DUF4157 domain-containing protein [Geobacter metallireducens]
GMET_RS09820	Gmet_1944		-0.606404	0.0361514	no	WP_011365889.1	MBL fold metallo-hydrolase [Geobacter metallireducens]
GMET_RS00120	Gmet_0024	aroF	-0.603858	0.0175163	no	WP_004513790.1	3-deoxy-7-phosphoheptulonate synthase [Geobacter metallireducens]
GMET_RS09645	Gmet_1908	bfr	-0.603623	0.0390309	no	WP_004511936.1	MULTISPECIES: bacterioferritin [Geobacter]
GMET_RS03455	Gmet_0688		-0.603485	0.27054	no	WP_004514079.1	response regulator [Geobacter metallireducens]
GMET_RS06840	Gmet_1358		-0.602709	0.0898951	no	WP_011365819.1	LysM peptidoglycan-binding domain-containing protein [Geobacter metallireducens]
GMET_RS02105	Gmet_0421		-0.602574	0.0107044	no	WP_004512393.1	BON domain-containing protein [Geobacter metallireducens]
GMET_RS07265	Gmet_1442		-0.601688	0.0237587	no	WP_004511627.1	flavodoxin family protein [Geobacter metallireducens]
GMET_RS12650	Gmet_2517		-0.600541	0.248936	no	WP_238378925.1	TolC family protein [Geobacter metallireducens]
GMET_RS01505	Gmet_0300	mobAB	-0.599453	0.0184753	no	WP_011365649.1	bifunctional molybdenum cofactor guanylyltransferase MobA/molybdopterin-guanine dinucleotide biosynthesis adaptor protein MobB [Geobacter metallireducens]
GMET_RS17650	Gmet_3521		-0.597798	0.0761185	no	WP_004513678.1	hypothetical protein [Geobacter metallireducens]
GMET_RS13495	Gmet_2692		-0.596139	0.0653621	no	WP_004511769.1	AMP-binding protein [Geobacter metallireducens]
GMET_RS17785	Gmet_3545		-0.59604	0.176521	no	WP_004513701.1	gamma carbonic anhydrase family protein [Geobacter metallireducens]
GMET_RS12565	Gmet_2497	trpE	-0.595233	0.0498077	no	WP_004514649.1	anthranilate synthase component I [Geobacter metallireducens]
GMET_RS16395	Gmet_3271		-0.593051	0.179503	no	WP_004512708.1	CheR family methyltransferase [Geobacter metallireducens]
GMET_RS18280	Gmet_1334		-0.592254	0.250976	no	WP_004513172.1	MULTISPECIES: glycosyltransferase [Geobacter]
GMET_RS15225	Gmet_3036		-0.590826	0.245365	no	WP_004514350.1	ABC transporter permease [Geobacter metallireducens]
GMET_RS02250	Gmet_0450		-0.590694	0.238594	no	WP_004513818.1	SDR family oxidoreductase [Geobacter metallireducens]
GMET_RS05040	Gmet_1008		-0.590358	0.143013	no	WP_011365761.1	hypothetical protein [Geobacter metallireducens]
GMET_RS08300	Gmet_1650		-0.590234	0.130469	no	WP_004511413.1	TolC family protein [Geobacter metallireducens]
GMET_RS15800	Gmet_3153	gcvPA	-0.589849	0.0120364	no	WP_004513869.1	aminomethyl-transferring glycine dehydrogenase subunit GcvPA [Geobacter metallireducens]
GMET_RS02425	Gmet_0485		-0.589742	0.0712359	no	WP_004513854.1	cobyric acid synthase [Geobacter metallireducens]
GMET_RS15095	Gmet_3010	pabB	-0.589619	0.0738777	no	WP_004514323.1	aminodeoxychorismate synthase component I [Geobacter metallireducens]
GMET_RS05630	Gmet_1124		-0.589572	0.280472	no	WP_004513388.1	citrate (Si)-synthase [Geobacter metallireducens]
GMET_RS12680	Gmet_2523		-0.587982	0.300669	no	WP_004514528.1	PilZ domain-containing protein [Geobacter metallireducens]
GMET_RS15980	Gmet_3189		-0.586082	0.228295	no	WP_004512627.1	exosortase system-associated protein, TIGR04073 family [Geobacter metallireducens]
GMET_RS02015	Gmet_0403	mraZ	-0.586019	0.0403337	no	WP_011365663.1	MULTISPECIES: division/cell wall cluster transcriptional repressor MraZ [Geobacter]
GMET_RS06050	Gmet_1202		-0.585971	0.503747	no	WP_004512168.1	hypothetical protein [Geobacter metallireducens]
GMET_RS16665	Gmet_3325		-0.583427	0.00908876	no	WP_004512549.1	pyridoxal phosphate-dependent aminotransferase [Geobacter metallireducens]
GMET_RS14970	Gmet_2986		-0.583348	0.0187902	no	WP_004514477.1	Hsp20/alpha crystallin family protein [Geobacter metallireducens]
GMET_RS03330	Gmet_0663	nifD	-0.583323	0.511706	no	WP_004514271.1	nitrogenase molybdenum-iron protein alpha chain [Geobacter metallireducens]
GMET_RS07425	Gmet_1475		-0.583322	0.169538	no	WP_004511593.1	RHS repeat-associated core domain-containing protein [Geobacter metallireducens]
GMET_RS14840	Gmet_2957		-0.583128	0.375473	no	WP_004512892.1	YkgJ family cysteine cluster protein [Geobacter metallireducens]
GMET_RS13825	Gmet_2758		-0.582823	0.148082	no	WP_004511703.1	hypothetical protein [Geobacter metallireducens]
GMET_RS05285	Gmet_1055		-0.582118	0.0331869	no	WP_011365769.1	sigma-54 dependent transcriptional regulator [Geobacter metallireducens]
GMET_RS04450	Gmet_0888		-0.580719	0.177056	no	WP_004513035.1	U32 family peptidase [Geobacter metallireducens]
GMET_RS15880	Gmet_3169	pckA	-0.580432	0.0540465	no	WP_004513885.1	phosphoenolpyruvate carboxykinase (ATP) [Geobacter metallireducens]
GMET_RS15185	Gmet_3028		-0.58017	0.575426	no	WP_004514342.1	MULTISPECIES: universal stress protein [Geobacter]
GMET_RS06485	Gmet_1288		-0.578308	0.666767	no	WP_004512078.1	MULTISPECIES: HPr family phosphocarrier protein [Geobacter]
GMET_RS07585	Gmet_1506		-0.576877	0.217428	no	WP_011365838.1	tetratricopeptide repeat protein [Geobacter metallireducens]
GMET_RS15510	Gmet_3094	flhB	-0.573993	0.177034	no	WP_004514548.1	flagellar biosynthesis protein FlhB [Geobacter metallireducens]
GMET_RS03290	Gmet_0655		-0.573937	0.182983	no	WP_004514263.1	ABC transporter permease [Geobacter metallireducens]
GMET_RS15755	Gmet_3144		-0.573805	0.03073	no	WP_004513860.1	complex I NDUFA9 subunit family protein [Geobacter metallireducens]
GMET_RS02395	Gmet_0479		-0.573082	0.233988	no	WP_004513848.1	nucleotidyltransferase family protein [Geobacter metallireducens]
GMET_RS10740	Gmet_2131		-0.572727	0.616736	no	WP_004513074.1	aldehyde dehydrogenase family protein [Geobacter metallireducens]
GMET_RS16320	Gmet_3257		-0.571951	0.212666	no	WP_004512695.1	nucleotidyltransferase domain-containing protein [Geobacter metallireducens]
GMET_RS14595	Gmet_2908	alr	-0.57144	0.0811873	no	WP_004512844.1	alanine racemase [Geobacter metallireducens]
GMET_RS16540	Gmet_3300		-0.569892	0.442776	no	WP_004512524.1	electron transfer flavoprotein subunit beta/FixA family protein [Geobacter metallireducens]
GMET_RS16875	Gmet_3367	gspG	-0.569889	0.173858	no	WP_004512593.1	MULTISPECIES: type II secretion system major pseudopilin GspG [Geobacter]
GMET_RS09865	Gmet_1953		-0.568448	0.0528635	no	WP_004511891.1	MULTISPECIES: lytic transglycosylase domain-containing protein [Geobacter]
GMET_RS05355	Gmet_1067	cas7c	-0.567814	0.0339689	no	WP_004513243.1	type I-C CRISPR-associated protein Cas7/Csd2 [Geobacter metallireducens]
GMET_RS06760	Gmet_1343		-0.566574	0.176932	no	WP_004513164.1	MBL fold metallo-hydrolase [Geobacter metallireducens]
GMET_RS10765	Gmet_2136	hcrA	-0.56561	0.228177	no	WP_004513069.1	4-hydroxybenzoyl-CoA reductase subunit alpha [Geobacter metallireducens]
GMET_RS15280	Gmet_3047		-0.563601	0.30414	no	WP_004513607.1	Mu transposase C-terminal domain-containing protein [Geobacter metallireducens]
GMET_RS04045	Gmet_0808		-0.56313	0.0218918	no	WP_004514395.1	TetR/AcrR family transcriptional regulator [Geobacter metallireducens]
GMET_RS16130	Gmet_3219	uvrB	-0.56182	0.02109	no	WP_004512658.1	excinuclease ABC subunit UvrB [Geobacter metallireducens]
GMET_RS13645	Gmet_2722		-0.561047	0.0742837	no	WP_004511738.1	peptidylprolyl isomerase [Geobacter metallireducens]
GMET_RS12060	Gmet_2395		-0.560408	0.078147	no	WP_004512505.1	MULTISPECIES: succinate dehydrogenase/fumarate reductase iron-sulfur subunit [Geobacter]
GMET_RS00410	Gmet_0082		-0.559348	0.585704	no	WP_004514781.1	hypothetical protein [Geobacter metallireducens]
GMET_RS02295	Gmet_0459		-0.559066	0.0264265	no	WP_004513828.1	DUF5634 family protein [Geobacter metallireducens]
GMET_RS09750	Gmet_1930		-0.55832	0.0212	no	WP_004511913.1	cytochrome ubiquinol oxidase subunit I [Geobacter metallireducens]
GMET_RS10770	Gmet_2137		-0.552727	0.193219	no	WP_004513068.1	XdhC family protein [Geobacter metallireducens]
GMET_RS07065	Gmet_1403		-0.552261	0.124177	no	WP_004511664.1	ABC transporter ATP-binding protein [Geobacter metallireducens]
GMET_RS15570	Gmet_3106		-0.551306	0.0223023	no	WP_004514281.1	flagellar hook-length control protein FliK [Geobacter metallireducens]
GMET_RS07710	Gmet_1531		-0.550704	0.449948	no	WP_004511536.1	SDR family NAD(P)-dependent oxidoreductase [Geobacter metallireducens]
GMET_RS13695	Gmet_2732		-0.550439	0.16994	no	WP_004511728.1	chromate transporter [Geobacter metallireducens]
GMET_RS06185	Gmet_1228		-0.550126	0.0893032	no	WP_004512141.1	MULTISPECIES: ATP-binding protein [Geobacter]
GMET_RS17455	Gmet_3482		-0.55012	0.724357	no	WP_187148458.1	hypothetical protein [Geobacter metallireducens]
GMET_RS10060	Gmet_1992	prsR	-0.548359	0.0502957	no	WP_004512958.1	PEP-CTERM-box response regulator transcription factor [Geobacter metallireducens]
GMET_RS01785	Gmet_0358		-0.547846	0.245837	no	WP_011365660.1	MULTISPECIES: MATE family efflux transporter [Geobacter]
GMET_RS15785	Gmet_3150	lipA	-0.54415	0.50067	no	WP_004513866.1	lipoyl synthase [Geobacter metallireducens]
GMET_RS15540	Gmet_3100	fliM	-0.543531	0.012905	no	WP_004514554.1	MULTISPECIES: flagellar motor switch protein FliM [Geobacter]
GMET_RS01825	Gmet_0366		-0.54341	0.0609065	no	WP_004512338.1	ribonuclease J [Geobacter metallireducens]
GMET_RS00195	Gmet_0039		-0.542278	0.164621	no	WP_004513806.1	KUP/HAK/KT family potassium transporter [Geobacter metallireducens]
GMET_RS15455	Gmet_3084		-0.541116	0.212857	no	WP_004514538.1	SAM-dependent methyltransferase [Geobacter metallireducens]
GMET_RS15560	Gmet_3104		-0.54047	0.471866	no	WP_004514279.1	MULTISPECIES: TIGR02530 family flagellar biosynthesis protein [Geobacter]
GMET_RS11915	Gmet_2364		-0.539831	0.0343981	no	WP_004513256.1	DUF1015 family protein [Geobacter metallireducens]
GMET_RS12065	Gmet_2396		-0.539402	0.165997	no	WP_004512504.1	fumarate reductase/succinate dehydrogenase flavoprotein subunit [Geobacter metallireducens]
GMET_RS16480	Gmet_3288		-0.539098	0.450304	no	WP_004512511.1	cation acetate symporter [Geobacter metallireducens]
GMET_RS03855	Gmet_0770	ppsA	-0.538424	0.0460726	no	WP_004513515.1	phosphoenolpyruvate synthase [Geobacter metallireducens]
GMET_RS17815	Gmet_3551	hemG	-0.537806	0.0401566	no	WP_004513707.1	protoporphyrinogen oxidase [Geobacter metallireducens]
GMET_RS15915	Gmet_3176	galT	-0.537663	0.0601049	no	WP_011366155.1	galactose-1-phosphate uridylyltransferase [Geobacter metallireducens]
GMET_RS01010	Gmet_0201	alaS	-0.537542	0.0347206	no	WP_004512790.1	alanine--tRNA ligase [Geobacter metallireducens]
GMET_RS06685	Gmet_1326		-0.534331	0.130142	no	WP_004514701.1	MULTISPECIES: O-antigen translocase [Geobacter]
GMET_RS02460	Gmet_0493		-0.534317	0.445378	no	WP_004512189.1	metal ABC transporter permease [Geobacter metallireducens]
GMET_RS10075	Gmet_1995		-0.53294	0.0751395	no	WP_004512955.1	hypothetical protein [Geobacter metallireducens]
GMET_RS14845	Gmet_2958		-0.532659	0.412896	no	WP_004512893.1	class I SAM-dependent methyltransferase [Geobacter metallireducens]
GMET_RS14050	Gmet_2804		-0.532557	0.379034	no	WP_004514680.1	TIGR00730 family Rossman fold protein [Geobacter metallireducens]
GMET_RS12040	Gmet_2390		-0.529438	0.0809757	no	WP_004514768.1	homocysteine synthase [Geobacter metallireducens]
GMET_RS06265	Gmet_1244		-0.528585	0.397152	no	WP_238378985.1	ABC transporter substrate-binding protein [Geobacter metallireducens]
GMET_RS15590	Gmet_3110		-0.527369	0.119036	no	WP_004514285.1	FliH/SctL family protein [Geobacter metallireducens]
GMET_RS09980	Gmet_1976		-0.524965	0.690866	no	WP_004511868.1	hypothetical protein [Geobacter metallireducens]
GMET_RS10485	Gmet_2078		-0.523272	0.0147001	no	WP_004514587.1	aminotransferase class I/II-fold pyridoxal phosphate-dependent enzyme [Geobacter metallireducens]
GMET_RS00050	Gmet_0010		-0.520766	0.0843203	no	WP_004513775.1	response regulator [Geobacter metallireducens]
GMET_RS13835	Gmet_2760	pdhA	-0.518075	0.286679	no	WP_004511701.1	pyruvate dehydrogenase (acetyl-transferring) E1 component subunit alpha [Geobacter metallireducens]
GMET_RS09680	Gmet_1916		-0.517946	0.0643315	no	WP_004511927.1	hypothetical protein [Geobacter metallireducens]
GMET_RS14660	Gmet_2920		-0.517018	0.0476876	no	WP_187148454.1	DUF4105 domain-containing protein [Geobacter metallireducens]
GMET_RS03790	Gmet_0757		-0.517016	0.714074	no	WP_004513502.1	zinc ribbon domain-containing protein [Geobacter metallireducens]
GMET_RS03940	Gmet_0787		-0.515654	0.0675817	no	WP_004513532.1	ABC transporter ATP-binding protein [Geobacter metallireducens]
GMET_RS13965	Gmet_2787		-0.514493	0.0550812	no	WP_004511675.1	hypothetical protein [Geobacter metallireducens]
GMET_RS04385	Gmet_0875		-0.513294	0.188218	no	WP_238378974.1	hybrid sensor histidine kinase/response regulator [Geobacter metallireducens]
GMET_RS03130	Gmet_0621	rpsL	-0.512633	0.0375455	no	WP_011365696.1	MULTISPECIES: 30S ribosomal protein S12 [Geobacter]
GMET_RS06125	Gmet_1217		-0.51262	0.368961	no	WP_004512153.1	pseudouridine synthase [Geobacter metallireducens]
GMET_RS05730	Gmet_1144		-0.512464	0.120027	no	WP_004513408.1	DUF6519 domain-containing protein [Geobacter metallireducens]
GMET_RS00235	Gmet_0047		-0.512236	0.10442	no	WP_004514171.1	RluA family pseudouridine synthase [Geobacter metallireducens]
GMET_RS02375	Gmet_0475		-0.512225	0.214758	no	WP_004513844.1	ATP-binding cassette domain-containing protein [Geobacter metallireducens]
GMET_RS06400	Gmet_1271		-0.512059	0.216848	no	WP_004512096.1	ABC transporter permease [Geobacter metallireducens]
GMET_RS08700	Gmet_1728		-0.51195	0.0176153	no	WP_004513375.1	NAD-glutamate dehydrogenase [Geobacter metallireducens]
GMET_RS17735	Gmet_3535	hemW	-0.510712	0.159888	no	WP_004513691.1	radical SAM family heme chaperone HemW [Geobacter metallireducens]
GMET_RS07100	Gmet_1410		-0.510623	0.505385	no	WP_004511657.1	glycosyltransferase family 9 protein [Geobacter metallireducens]
GMET_RS12105	Gmet_2404	ptsP	-0.509781	0.0340537	no	WP_011366048.1	phosphoenolpyruvate--protein phosphotransferase [Geobacter metallireducens]
GMET_RS15155	Gmet_3022	nuoG	-0.509587	0.0261377	no	WP_004514336.1	NADH-quinone oxidoreductase subunit NuoG [Geobacter metallireducens]
GMET_RS16720	Gmet_3336	ttcA	-0.505111	0.0445523	no	WP_004512561.1	tRNA 2-thiocytidine(32) synthetase TtcA [Geobacter metallireducens]
GMET_RS07795	Gmet_1549		-0.503982	0.0302549	no	WP_004511517.1	TolC family protein [Geobacter metallireducens]
GMET_RS01510	Gmet_0301	moaA	-0.503979	0.0388481	no	WP_004514012.1	GTP 3',8-cyclase MoaA [Geobacter metallireducens]
GMET_RS18485	Gmet_3139		-0.503806	0.168621	no	WP_004514314.1	hypothetical protein [Geobacter metallireducens]
GMET_RS01985	Gmet_0398		-0.503095	0.206313	no	WP_004512370.1	THUMP domain-containing protein [Geobacter metallireducens]
GMET_RS04340	Gmet_0867		-0.503052	0.0165249	no	WP_004513013.1	30S ribosomal protein S1 [Geobacter metallireducens]
GMET_RS11885	Gmet_2358		-0.502953	0.144869	no	WP_004513262.1	ABC transporter ATP-binding protein [Geobacter metallireducens]
GMET_RS17430	Gmet_3477		-0.502529	0.0783318	no	WP_238378954.1	PAS domain S-box protein [Geobacter metallireducens]
GMET_RS14720	Gmet_2932		-0.502286	0.697835	no	WP_011366126.1	MULTISPECIES: menaquinol oxidoreductase complex Cbc5, membrane protein subunit [Geobacter]
GMET_RS12800	Gmet_2549		-0.501533	0.0441663	no	WP_004513485.1	methionine adenosyltransferase [Geobacter metallireducens]
GMET_RS05820	Gmet_1161		-0.501293	0.135541	no	WP_004513426.1	MULTISPECIES: methylenetetrahydrofolate reductase C-terminal domain-containing protein [Geobacter]
GMET_RS05005	Gmet_1000		-0.500858	0.428095	no	WP_004514693.1	HAD family hydrolase [Geobacter metallireducens]
GMET_RS03615	Gmet_0721		-0.500459	0.273511	no	WP_004514626.1	methyltransferase domain-containing protein [Geobacter metallireducens]
GMET_RS05790	Gmet_1155		-0.500228	0.0225819	no	WP_004513420.1	TerC family protein [Geobacter metallireducens]
GMET_RS12615	Gmet_2510		-0.499772	0.0681793	no	WP_004514776.1	alpha-ketoacid dehydrogenase subunit beta [Geobacter metallireducens]
GMET_RS00985	Gmet_0196		-0.499295	0.108451	no	WP_004512785.1	competence/damage-inducible protein A [Geobacter metallireducens]
GMET_RS14205	Gmet_2835		-0.499014	0.0438534	no	WP_004513968.1	MULTISPECIES: nitroreductase family protein [Geobacter]
GMET_RS08575	Gmet_1704		-0.498139	0.456923	no	WP_004514150.1	acyloxyacyl hydrolase [Geobacter metallireducens]
GMET_RS06580	Gmet_1307		-0.497591	0.0487182	no	WP_004512059.1	3-methyl-2-oxobutanoate dehydrogenase subunit VorB [Geobacter metallireducens]
GMET_RS18220	Gmet_0322		-0.495419	0.382628	no	WP_004514802.1	hypothetical protein [Geobacter metallireducens]
GMET_RS12560	Gmet_2496		-0.495124	0.381779	no	WP_004514650.1	aminodeoxychorismate/anthranilate synthase component II [Geobacter metallireducens]
GMET_RS01160	Gmet_0230		-0.494765	0.109416	no	WP_004513545.1	DoxX family protein [Geobacter metallireducens]
GMET_RS15600	Gmet_3112	fliF	-0.492212	0.0204771	no	WP_011366144.1	flagellar basal-body MS-ring/collar protein FliF [Geobacter metallireducens]
GMET_RS10515	Gmet_2085		-0.492116	0.627632	no	WP_238378909.1	(Fe-S)-binding protein [Geobacter metallireducens]
GMET_RS16710	Gmet_3334		-0.491579	0.355375	no	WP_004512558.1	lactate utilization protein [Geobacter metallireducens]
GMET_RS01775	Gmet_0356		-0.490345	0.054355	no	WP_011365659.1	hypothetical protein [Geobacter metallireducens]
GMET_RS08785	Gmet_1746		-0.490091	0.143573	no	WP_004513358.1	ABC transporter substrate-binding protein [Geobacter metallireducens]
GMET_RS00910	Gmet_0182		-0.488746	0.0613453	no	WP_004512770.1	Tex family protein [Geobacter metallireducens]
GMET_RS14110	Gmet_2816		-0.488029	0.151099	no	WP_011366107.1	HEAT repeat domain-containing protein [Geobacter metallireducens]
GMET_RS03660	Gmet_0730	sucD	-0.487797	0.123002	no	WP_004514447.1	succinate--CoA ligase subunit alpha [Geobacter metallireducens]
GMET_RS12305	Gmet_2444	feoB	-0.487352	0.0585276	no	WP_004512456.1	ferrous iron transport protein B [Geobacter metallireducens]
GMET_RS15530	Gmet_3098	fliO	-0.487262	0.124003	no	WP_004514552.1	flagellar biosynthetic protein FliO [Geobacter metallireducens]
GMET_RS08450	Gmet_1679		-0.487146	0.0459746	no	WP_004511385.1	peptidoglycan-binding protein [Geobacter metallireducens]
GMET_RS09185	Gmet_1824		-0.487072	0.464699	no	WP_004512021.1	MULTISPECIES: ACT domain-containing protein [Geobacter]
GMET_RS04970	Gmet_0993		-0.486561	0.155075	no	WP_004514686.1	UbiD family decarboxylase [Geobacter metallireducens]
GMET_RS05340	Gmet_1064		-0.485998	0.204604	no	WP_004513240.1	CRISPR-associated helicase/endonuclease Cas3 [Geobacter metallireducens]
GMET_RS12960	Gmet_2581		-0.485926	0.177574	no	WP_004513452.1	mechanosensitive ion channel [Geobacter metallireducens]
GMET_RS01925	Gmet_0386	hisB	-0.485117	0.145819	no	WP_004512358.1	imidazoleglycerol-phosphate dehydratase HisB [Geobacter metallireducens]
GMET_RS00190	Gmet_0038		-0.484424	0.341681	no	WP_004513805.1	KUP/HAK/KT family potassium transporter [Geobacter metallireducens]
GMET_RS04095	Gmet_0818		-0.484039	0.102091	no	WP_004514405.1	SagB/ThcOx family dehydrogenase [Geobacter metallireducens]
GMET_RS00510	Gmet_0101		-0.483494	0.161568	no	WP_004514106.1	B12-binding domain-containing radical SAM protein [Geobacter metallireducens]
GMET_RS03735	Gmet_0745	ruvA	-0.482391	0.114316	no	WP_004514462.1	Holliday junction branch migration protein RuvA [Geobacter metallireducens]
GMET_RS13660	Gmet_2725		-0.48061	0.201995	no	WP_004511735.1	PEP-CTERM sorting domain-containing protein [Geobacter metallireducens]
GMET_RS09875	Gmet_1955		-0.479447	0.539097	no	WP_004511889.1	MULTISPECIES: chorismate mutase [Geobacter]
GMET_RS17655	Gmet_3522		-0.477879	0.0742663	no	WP_004513679.1	OmpW family outer membrane protein [Geobacter metallireducens]
GMET_RS06490	Gmet_1289	ptsP	-0.477228	0.0488442	no	WP_004512077.1	phosphoenolpyruvate--protein phosphotransferase [Geobacter metallireducens]
GMET_RS12475	Gmet_2478		-0.476328	0.0280406	no	WP_011366059.1	MULTISPECIES: methyl-accepting chemotaxis protein [Geobacter]
GMET_RS15555	Gmet_3103		-0.475075	0.0424505	no	WP_004514278.1	flagellar hook protein FlgE [Geobacter metallireducens]
GMET_RS17400	Gmet_3470		-0.474828	0.422863	no	WP_004513921.1	chloride channel protein [Geobacter metallireducens]
GMET_RS02800	Gmet_0561		-0.474611	0.216653	no	WP_004512258.1	hypothetical protein [Geobacter metallireducens]
GMET_RS01705	Gmet_0342		-0.473829	0.0197659	no	WP_004512313.1	OmpA family protein [Geobacter metallireducens]
GMET_RS15200	Gmet_3031		-0.473725	0.233823	no	WP_004514345.1	VC_2705 family sodium/solute symporter [Geobacter metallireducens]
GMET_RS17845	Gmet_3557		-0.473619	0.0453379	no	WP_004513713.1	hypothetical protein [Geobacter metallireducens]
GMET_RS14675	Gmet_2923		-0.473381	0.0515766	no	WP_004512859.1	HAMP domain-containing sensor histidine kinase [Geobacter metallireducens]
GMET_RS09155	Gmet_1818		-0.472737	0.138827	no	WP_004512027.1	phenylacetate--CoA ligase [Geobacter metallireducens]
GMET_RS08640	Gmet_1717		-0.47188	0.573736	no	WP_004514137.1	3-hydroxybutyryl-CoA dehydrogenase [Geobacter metallireducens]
GMET_RS16985	Gmet_3389		-0.471809	0.162087	no	WP_004512615.1	ribonuclease D [Geobacter metallireducens]
GMET_RS00750	Gmet_0149		-0.471549	0.101936	no	WP_004512734.1	acetate kinase [Geobacter metallireducens]
GMET_RS16305	Gmet_3254		-0.47108	0.0164143	no	WP_004512692.1	hypothetical protein [Geobacter metallireducens]
GMET_RS13850	Gmet_2763		-0.470521	0.0840928	no	WP_004511698.1	aconitate hydratase [Geobacter metallireducens]
GMET_RS12360	Gmet_2455		-0.470014	0.0445833	no	WP_004512445.1	polyprenyl synthetase family protein [Geobacter metallireducens]
GMET_RS04380	Gmet_0874	mtaB	-0.469352	0.114579	no	WP_004513020.1	tRNA (N(6)-L-threonylcarbamoyladenosine(37)-C(2))-methylthiotransferase MtaB [Geobacter metallireducens]
GMET_RS15230	Gmet_3037		-0.469092	0.301996	no	WP_004514351.1	ABC transporter ATP-binding protein [Geobacter metallireducens]
GMET_RS11585	Gmet_2298	holA	-0.46856	0.18494	no	WP_004514500.1	MULTISPECIES: DNA polymerase III subunit delta [Geobacter]
GMET_RS16660	Gmet_3324		-0.467412	0.427187	no	WP_004512548.1	methyl-accepting chemotaxis protein [Geobacter metallireducens]
GMET_RS04125	Gmet_0824		-0.466724	0.560034	no	WP_004514411.1	hypothetical protein [Geobacter metallireducens]
GMET_RS07925	Gmet_1576	meaB	-0.466596	0.186737	no	WP_004511489.1	methylmalonyl Co-A mutase-associated GTPase MeaB [Geobacter metallireducens]
GMET_RS13985	Gmet_2791		-0.465427	0.381426	no	WP_004511671.1	arsenite methyltransferase [Geobacter metallireducens]
GMET_RS01410	Gmet_0281		-0.464722	0.561082	no	WP_004513598.1	MULTISPECIES: hypothetical protein [Geobacter]
GMET_RS13160	Gmet_2622		-0.463636	0.0930805	no	WP_011366075.1	thioredoxin fold domain-containing protein [Geobacter metallireducens]
GMET_RS05900	Gmet_1177		-0.463159	0.675919	no	WP_004513443.1	cell division protein ZapB [Geobacter metallireducens]
GMET_RS08245	Gmet_1641		-0.461844	0.0329901	no	WP_004511423.1	methyl-accepting chemotaxis protein [Geobacter metallireducens]
GMET_RS07070	Gmet_1404		-0.461566	0.180822	no	WP_004511663.1	hypothetical protein [Geobacter metallireducens]
GMET_RS03810	Gmet_0761		-0.461214	0.0438399	no	WP_004513506.1	DUF362 domain-containing protein [Geobacter metallireducens]
GMET_RS06500	Gmet_1291		-0.460968	0.0933841	no	WP_004512075.1	response regulator transcription factor [Geobacter metallireducens]
GMET_RS13865	Gmet_2766	odhB	-0.460459	0.106615	no	WP_004511695.1	2-oxoglutarate dehydrogenase complex dihydrolipoyllysine-residue succinyltransferase [Geobacter metallireducens]
GMET_RS16865	Gmet_3365	gspE	-0.460441	0.0870981	no	WP_004512591.1	type II secretion system ATPase GspE [Geobacter metallireducens]
GMET_RS12440	Gmet_2471		-0.460292	0.394566	no	WP_187148449.1	MULTISPECIES: cupin domain-containing protein [Geobacter]
GMET_RS00810	Gmet_0161	nuoH	-0.459507	0.136232	no	WP_004512748.1	NADH-quinone oxidoreductase subunit NuoH [Geobacter metallireducens]
GMET_RS14785	Gmet_2945		-0.459299	0.167276	no	WP_004512881.1	tetratricopeptide repeat protein [Geobacter metallireducens]
GMET_RS18535			-0.457153	0.73693	no	WP_138983403.1	hypothetical protein [Geobacter metallireducens]
GMET_RS04465	Gmet_0891	topA	-0.455974	0.0877722	no	WP_004513038.1	type I DNA topoisomerase [Geobacter metallireducens]
GMET_RS16145	Gmet_3222		-0.455732	0.258772	no	WP_004512661.1	NAD(P)/FAD-dependent oxidoreductase [Geobacter metallireducens]
GMET_RS17200	Gmet_3430		-0.455098	0.18724	no	WP_004514658.1	4Fe-4S dicluster domain-containing protein [Geobacter metallireducens]
GMET_RS13320	Gmet_2655		-0.454201	0.530567	no	WP_004511806.1	hypothetical protein [Geobacter metallireducens]
GMET_RS00175	Gmet_0035		-0.453678	0.595487	no	WP_004513802.1	MULTISPECIES: HDOD domain-containing protein [Geobacter]
GMET_RS04165	Gmet_0832		-0.453493	0.0893546	no	WP_004512976.1	NAD(P)H-quinone oxidoreductase [Geobacter metallireducens]
GMET_RS16675	Gmet_3327		-0.453315	0.317248	no	WP_004512551.1	WbuC family cupin fold metalloprotein [Geobacter metallireducens]
GMET_RS08895	Gmet_1768	pyrR	-0.453164	0.257059	no	WP_004513335.1	bifunctional pyr operon transcriptional regulator/uracil phosphoribosyltransferase PyrR [Geobacter metallireducens]
GMET_RS04010	Gmet_0801		-0.452427	0.529779	no	WP_004514388.1	MULTISPECIES: zinc ribbon domain-containing protein YjdM [Geobacter]
GMET_RS12095	Gmet_2402		-0.451186	0.0565948	no	WP_004512498.1	MULTISPECIES: YtxH domain-containing protein [Geobacter]
GMET_RS01915	Gmet_0384	hisD	-0.45055	0.133334	no	WP_004512356.1	histidinol dehydrogenase [Geobacter metallireducens]
GMET_RS01050	Gmet_0209	argH	-0.450138	0.0970867	no	WP_004512798.1	argininosuccinate lyase [Geobacter metallireducens]
GMET_RS12675	Gmet_2522	mscL	-0.449867	0.0224924	no	WP_004514529.1	large conductance mechanosensitive channel protein MscL [Geobacter metallireducens]
GMET_RS12310	Gmet_2445		-0.44977	0.0404803	no	WP_004512455.1	MULTISPECIES: transcriptional repressor [Geobacter]
GMET_RS02470	Gmet_0495	folK	-0.449627	0.186584	no	WP_004512191.1	2-amino-4-hydroxy-6-hydroxymethyldihydropteridine diphosphokinase [Geobacter metallireducens]
GMET_RS01865	Gmet_0374		-0.449467	0.169272	no	WP_004512346.1	NADH-quinone oxidoreductase subunit H [Geobacter metallireducens]
GMET_RS03955	Gmet_0790		-0.44912	0.111418	no	WP_004513535.1	dienelactone hydrolase family protein [Geobacter metallireducens]
GMET_RS09165	Gmet_1820		-0.448863	0.34426	no	WP_004512025.1	ABC transporter ATP-binding protein [Geobacter metallireducens]
GMET_RS06855	Gmet_1361		-0.448757	0.588266	no	WP_004513147.1	MULTISPECIES: 4Fe-4S binding protein [Geobacter]
GMET_RS15035	Gmet_2999		-0.448483	0.510243	no	WP_238378945.1	response regulator [Geobacter metallireducens]
GMET_RS05305	Gmet_1058		-0.447842	0.0922813	no	WP_004513233.1	MULTISPECIES: sigma-54 dependent transcriptional regulator [Geobacter]
GMET_RS07810	Gmet_1553		-0.44609	0.347235	no	WP_004511514.1	ABC transporter permease [Geobacter metallireducens]
GMET_RS03725	Gmet_0743		-0.445154	0.164604	no	WP_004514460.1	YebC/PmpR family DNA-binding transcriptional regulator [Geobacter metallireducens]
GMET_RS06730	Gmet_1337		-0.444855	0.418382	no	WP_004513169.1	MULTISPECIES: sugar transferase [Geobacter]
GMET_RS15005	Gmet_2993		-0.444839	0.643488	no	WP_004514484.1	HIT family protein [Geobacter metallireducens]
GMET_RS17435	Gmet_3478		-0.44332	0.273961	no	WP_011366197.1	PAS domain S-box protein [Geobacter metallireducens]
GMET_RS04390	Gmet_0876		-0.443289	0.0871868	no	WP_004513022.1	DUF6178 family protein [Geobacter metallireducens]
GMET_RS05700	Gmet_1138		-0.442988	0.327226	no	WP_004513402.1	phage baseplate assembly protein V [Geobacter metallireducens]
GMET_RS02065	Gmet_0413	murC	-0.442958	0.0808235	no	WP_004512385.1	UDP-N-acetylmuramate--L-alanine ligase [Geobacter metallireducens]
GMET_RS01580	Gmet_0315		-0.442945	0.514466	no	WP_004514026.1	helix-turn-helix transcriptional regulator [Geobacter metallireducens]
GMET_RS12120	Gmet_2407		-0.441542	0.300829	no	WP_004512493.1	ABC transporter ATP-binding protein [Geobacter metallireducens]
GMET_RS15215	Gmet_3034	trmB	-0.439908	0.699396	no	WP_011366135.1	tRNA (guanosine(46)-N7)-methyltransferase TrmB [Geobacter metallireducens]
GMET_RS07800	Gmet_1551		-0.439496	0.312534	no	WP_004511516.1	response regulator [Geobacter metallireducens]
GMET_RS07240	Gmet_1436		-0.43932	0.299057	no	WP_004511632.1	hypothetical protein [Geobacter metallireducens]
GMET_RS12915	Gmet_2572		-0.438896	0.217168	no	WP_004513462.1	MULTISPECIES: methyltransferase domain-containing protein [Geobacter]
GMET_RS00545	Gmet_0108		-0.438584	0.495747	no	WP_004514113.1	MoxR family ATPase [Geobacter metallireducens]
GMET_RS05390	Gmet_1074		-0.438322	0.655532	no	WP_004513730.1	nitroreductase [Geobacter metallireducens]
GMET_RS04305	Gmet_0860		-0.438017	0.17977	no	WP_004513006.1	hypothetical protein [Geobacter metallireducens]
GMET_RS09060	Gmet_1800		-0.437797	0.597328	no	WP_004512047.1	AMP-binding protein [Geobacter metallireducens]
GMET_RS02110	Gmet_0422		-0.437286	0.0680678	no	WP_004512394.1	SDR family oxidoreductase [Geobacter metallireducens]
GMET_RS02165	Gmet_0433		-0.436255	0.318939	no	WP_004512405.1	flagellar basal body L-ring protein FlgH [Geobacter metallireducens]
GMET_RS00020	Gmet_0004	gyrB	-0.434714	0.092127	no	WP_004513723.1	DNA topoisomerase (ATP-hydrolyzing) subunit B [Geobacter metallireducens]
GMET_RS13995	Gmet_2793		-0.434054	0.608149	no	WP_004511670.1	class I SAM-dependent methyltransferase [Geobacter metallireducens]
GMET_RS02630	Gmet_0527		-0.433643	0.256824	no	WP_011365675.1	MULTISPECIES: heavy metal sensor histidine kinase [Geobacter]
GMET_RS00115	Gmet_0023		-0.433421	0.0607097	no	WP_004513789.1	DUF3365 domain-containing protein [Geobacter metallireducens]
GMET_RS06790	Gmet_1350		-0.433179	0.405347	no	WP_004513158.1	peptidoglycan DD-metalloendopeptidase family protein [Geobacter metallireducens]
GMET_RS17605	Gmet_3512	pruA	-0.431432	0.0464341	no	WP_004513668.1	L-glutamate gamma-semialdehyde dehydrogenase [Geobacter metallireducens]
GMET_RS13800	Gmet_2753		-0.430901	0.190939	no	WP_004511706.1	alpha-ketoacid dehydrogenase subunit beta [Geobacter metallireducens]
GMET_RS12555	Gmet_2495	trpD	-0.430871	0.156653	no	WP_004514651.1	anthranilate phosphoribosyltransferase [Geobacter metallireducens]
GMET_RS06495	Gmet_1290	metK	-0.430259	0.0377571	no	WP_004512076.1	methionine adenosyltransferase [Geobacter metallireducens]
GMET_RS06435	Gmet_1278		-0.427562	0.247944	no	WP_004512089.1	MULTISPECIES: KpsF/GutQ family sugar-phosphate isomerase [Geobacter]
GMET_RS00455	Gmet_0091		-0.427314	0.164247	no	WP_011365623.1	lysophospholipid acyltransferase family protein [Geobacter metallireducens]
GMET_RS01750	Gmet_0351	ileS	-0.426652	0.039097	no	WP_004512322.1	isoleucine--tRNA ligase [Geobacter metallireducens]
GMET_RS13010	Gmet_2592		-0.426586	0.58022	no	WP_081431817.1	type II toxin-antitoxin system HicA family toxin [Geobacter metallireducens]
GMET_RS07360	Gmet_1462		-0.426254	0.632431	no	WP_004511608.1	putative porin [Geobacter metallireducens]
GMET_RS12220	Gmet_2427		-0.426057	0.285722	no	WP_011366050.1	chemotaxis protein CheA [Geobacter metallireducens]
GMET_RS00310	Gmet_0062		-0.424724	0.242714	no	WP_004514186.1	GntR family transcriptional regulator [Geobacter metallireducens]
GMET_RS05125	Gmet_1025		-0.424091	0.767822	no	WP_004513196.1	DUF5666 domain-containing protein [Geobacter metallireducens]
GMET_RS03760	Gmet_0750		-0.422947	0.116384	no	WP_004514798.1	Crp/Fnr family transcriptional regulator [Geobacter metallireducens]
GMET_RS05480	Gmet_1092		-0.422488	0.166429	no	WP_004513748.1	polyphosphate kinase 2 family protein [Geobacter metallireducens]
GMET_RS05255	Gmet_1049		-0.421629	0.285098	no	WP_004513223.1	hypothetical protein [Geobacter metallireducens]
GMET_RS00755	Gmet_0150		-0.420288	0.260347	no	WP_011365628.1	peroxiredoxin [Geobacter metallireducens]
GMET_RS03665	Gmet_0731		-0.419717	0.134226	no	WP_004514448.1	PAS domain S-box protein [Geobacter metallireducens]
GMET_RS15385	Gmet_3070	trxB	-0.419542	0.379543	no	WP_004513629.1	thioredoxin-disulfide reductase [Geobacter metallireducens]
GMET_RS01485	Gmet_0296		-0.418954	0.39551	no	WP_004514007.1	ammonia-forming cytochrome c nitrite reductase subunit c552 [Geobacter metallireducens]
GMET_RS11740	Gmet_2329	galE	-0.418704	0.19863	no	WP_004513291.1	UDP-glucose 4-epimerase GalE [Geobacter metallireducens]
GMET_RS13060	Gmet_2602		-0.418091	0.625518	no	WP_004511859.1	MULTISPECIES: hypothetical protein [Geobacter]
GMET_RS10275	Gmet_2036		-0.416282	0.337604	no	WP_004512915.1	CAAX prenyl protease-related protein [Geobacter metallireducens]
GMET_RS00010	Gmet_0002	dnaN	-0.416228	0.0934249	no	WP_004513721.1	MULTISPECIES: DNA polymerase III subunit beta [Geobacter]
GMET_RS02530	Gmet_0507		-0.415972	0.377888	no	WP_004512203.1	MULTISPECIES: Dabb family protein [Geobacter]
GMET_RS15345	Gmet_3061		-0.415811	0.227929	no	WP_004513621.1	DUF2220 family protein [Geobacter metallireducens]
GMET_RS14765	Gmet_2941	glyS	-0.415616	0.125679	no	WP_004512877.1	glycine--tRNA ligase subunit beta [Geobacter metallireducens]
GMET_RS03805	Gmet_0760		-0.415524	0.0385877	no	WP_004513505.1	AarF/UbiB family protein [Geobacter metallireducens]
GMET_RS16695	Gmet_3331		-0.41413	0.0768243	no	WP_004512555.1	nickel-dependent hydrogenase large subunit [Geobacter metallireducens]
GMET_RS03740	Gmet_0746	ruvB	-0.413821	0.24897	no	WP_004514463.1	Holliday junction branch migration DNA helicase RuvB [Geobacter metallireducens]
GMET_RS01935	Gmet_0388	hisA	-0.413658	0.283994	no	WP_004512360.1	1-(5-phosphoribosyl)-5-[(5-phosphoribosylamino)methylideneamino]imidazole-4-carboxamide isomerase [Geobacter metallireducens]
GMET_RS13425	Gmet_2676		-0.413221	0.194523	no	WP_004511785.1	FAD-dependent oxidoreductase [Geobacter metallireducens]
GMET_RS08230	Gmet_1638		-0.413069	0.27156	no	WP_004511426.1	HIT domain-containing protein [Geobacter metallireducens]
GMET_RS11580	Gmet_2297	rpsT	-0.412668	0.316331	no	WP_004514501.1	MULTISPECIES: 30S ribosomal protein S20 [Geobacter]
GMET_RS17830	Gmet_3554		-0.412191	0.189288	no	WP_004513710.1	MULTISPECIES: ACT domain-containing protein [Geobacter]
GMET_RS10530	Gmet_2088	oah	-0.412025	0.65591	no	WP_004514578.1	6-oxocyclohex-1-ene-1-carbonyl-CoA hydratase [Geobacter metallireducens]
GMET_RS05395	Gmet_1075		-0.412007	0.680661	no	WP_004513731.1	chemotaxis response regulator protein-glutamate methylesterase [Geobacter metallireducens]
GMET_RS15820	Gmet_3157		-0.410448	0.072531	no	WP_004513873.1	ATP-binding protein [Geobacter metallireducens]
GMET_RS01035	Gmet_0206		-0.410198	0.0476983	no	WP_004512795.1	argininosuccinate synthase [Geobacter metallireducens]
GMET_RS14650	Gmet_2918		-0.40889	0.0657606	no	WP_011366121.1	alpha-amylase family glycosyl hydrolase [Geobacter metallireducens]
GMET_RS00600	Gmet_0119	hypF	-0.408416	0.239333	no	WP_004514124.1	carbamoyltransferase HypF [Geobacter metallireducens]
GMET_RS01780	Gmet_0357		-0.407649	0.0640659	no	WP_004512329.1	DUF1318 domain-containing protein [Geobacter metallireducens]
GMET_RS00185	Gmet_0037		-0.407185	0.386318	no	WP_004513804.1	hypothetical protein [Geobacter metallireducens]
GMET_RS16925	Gmet_3377		-0.406589	0.251142	no	WP_004512603.1	ADP-ribosylglycohydrolase family protein [Geobacter metallireducens]
GMET_RS03875	Gmet_0774		-0.405893	0.251737	no	WP_004513519.1	carbonic anhydrase [Geobacter metallireducens]
GMET_RS08965	Gmet_1782		-0.405557	0.52404	no	WP_004513321.1	TerC family protein [Geobacter metallireducens]
GMET_RS06340	Gmet_1259	ilvD	-0.405403	0.0656892	no	WP_004512108.1	dihydroxy-acid dehydratase [Geobacter metallireducens]
GMET_RS17960	no record		-0.405242	0.150591	no	WP_004514711.1	replication protein RepA [Geobacter metallireducens]
GMET_RS13990	Gmet_2792	sigZ	-0.404566	0.70316	no	WP_035468473.1	RNA polymerase sigma factor SigZ [Geobacter metallireducens]
GMET_RS03635	Gmet_0725		-0.404498	0.527533	no	WP_004514442.1	MULTISPECIES: PilZ domain-containing protein [Geobacter]
GMET_RS03305	Gmet_0658		-0.403721	0.270649	no	WP_004514266.1	ABC transporter ATP-binding protein [Geobacter metallireducens]
GMET_RS03690	Gmet_0736		-0.403202	0.391154	no	WP_004514453.1	pilus assembly PilX N-terminal domain-containing protein [Geobacter metallireducens]
GMET_RS13420	Gmet_2675		-0.402771	0.270762	no	WP_004511786.1	HD domain-containing protein [Geobacter metallireducens]
GMET_RS03545	Gmet_0706		-0.401571	0.450566	no	WP_004514098.1	hypothetical protein [Geobacter metallireducens]
GMET_RS02750	Gmet_0551		-0.401048	0.0919529	no	WP_004512247.1	transketolase [Geobacter metallireducens]
GMET_RS14585	Gmet_2906		-0.40048	0.475051	no	WP_035468651.1	ASKHA domain-containing protein [Geobacter metallireducens]
GMET_RS01025	Gmet_0204		-0.399624	0.0918229	no	WP_004512793.1	acetylornithine transaminase [Geobacter metallireducens]
GMET_RS17850	Gmet_3558	rsmG	-0.39882	0.499393	no	WP_004513714.1	16S rRNA (guanine(527)-N(7))-methyltransferase RsmG [Geobacter metallireducens]
GMET_RS02220	Gmet_0444	fliD	-0.398758	0.0612756	no	WP_004513812.1	flagellar filament capping protein FliD [Geobacter metallireducens]
GMET_RS08075	Gmet_1606		-0.397384	0.186647	no	WP_004511459.1	chemotaxis protein CheX [Geobacter metallireducens]
GMET_RS00095	Gmet_0019	hemH	-0.396958	0.336061	no	WP_004513785.1	ferrochelatase [Geobacter metallireducens]
GMET_RS18935			-0.396451	0.160253	no	GMET_RS18935	D-alanine--D-alanine ligase
GMET_RS04610	Gmet_0921		-0.396322	0.189576	no	WP_004513951.1	hypothetical protein [Geobacter metallireducens]
GMET_RS11935	Gmet_2368		-0.396316	0.0525099	no	WP_004513252.1	hemolysin family protein [Geobacter metallireducens]
GMET_RS06245	Gmet_1240	hgcA	-0.396192	0.317568	no	WP_250697415.1	MULTISPECIES: mercury methylation corrinoid protein HgcA [Geobacter]
GMET_RS00170	Gmet_0034		-0.395256	0.185911	no	WP_004513800.1	metallophosphoesterase [Geobacter metallireducens]
GMET_RS09895	Gmet_1959		-0.395234	0.429671	no	WP_004511885.1	segregation/condensation protein A [Geobacter metallireducens]
GMET_RS15400	Gmet_3073		-0.394754	0.57833	no	WP_148206086.1	TIGR04282 family arsenosugar biosynthesis glycosyltransferase [Geobacter metallireducens]
GMET_RS04235	Gmet_0846		-0.394545	0.442964	no	WP_004512990.1	MULTISPECIES: metalloregulator ArsR/SmtB family transcription factor [Geobacter]
GMET_RS08065	Gmet_1604	rpiB	-0.394204	0.32153	no	WP_004511461.1	ribose 5-phosphate isomerase B [Geobacter metallireducens]
GMET_RS01070	Gmet_0213		-0.393508	0.229132	no	WP_004512802.1	LL-diaminopimelate aminotransferase [Geobacter metallireducens]
GMET_RS14915	Gmet_2974		-0.393099	0.215651	no	WP_004512907.1	endonuclease MutS2 [Geobacter metallireducens]
GMET_RS05645	Gmet_1127	sfsA	-0.393089	0.482116	no	WP_004513391.1	DNA/RNA nuclease SfsA [Geobacter metallireducens]
GMET_RS09755	Gmet_1931		-0.391214	0.0964518	no	WP_004511912.1	Rrf2 family transcriptional regulator [Geobacter metallireducens]
GMET_RS02695	Gmet_3585	extQ	-0.391094	0.584393	no	WP_004512236.1	selenite/tellurite reduction operon b-type cytochrome membrane protein ExtQ [Geobacter metallireducens]
GMET_RS17180	Gmet_3426		-0.390993	0.140314	no	WP_004514233.1	CoB--CoM heterodisulfide reductase iron-sulfur subunit A family protein [Geobacter metallireducens]
GMET_RS00165	Gmet_0033		-0.390728	0.124075	no	WP_004513799.1	serine protein kinase PrkA [Geobacter metallireducens]
GMET_RS17665	Gmet_3524	tadA	-0.390693	0.559023	no	WP_004513681.1	tRNA adenosine(34) deaminase TadA [Geobacter metallireducens]
GMET_RS14315	Gmet_2857		-0.390576	0.419032	no	WP_004514559.1	DASS family sodium-coupled anion symporter [Geobacter metallireducens]
GMET_RS03585	Gmet_0714	nudC	-0.389713	0.258275	no	WP_004514619.1	NAD(+) diphosphatase [Geobacter metallireducens]
GMET_RS17215	Gmet_3433		-0.387705	0.148923	no	WP_004514661.1	aminotransferase [Geobacter metallireducens]
GMET_RS06315	Gmet_1254		-0.387079	0.165226	no	WP_004512113.1	isoprenyl transferase [Geobacter metallireducens]
GMET_RS12850	Gmet_2559		-0.386995	0.0651032	no	WP_004513475.1	HD domain-containing protein [Geobacter metallireducens]
GMET_RS18005	no record		-0.384286	0.835784	no	WP_004514722.1	hypothetical protein [Geobacter metallireducens]
GMET_RS13955	Gmet_2785		-0.384147	0.12849	no	WP_004511677.1	cyclic 2,3-diphosphoglycerate synthase [Geobacter metallireducens]
GMET_RS01270	Gmet_0253		-0.383984	0.520668	no	WP_004513569.1	MULTISPECIES: protoheme IX farnesyltransferase [Geobacter]
GMET_RS19180			-0.383928	0.626988	no	WP_261974588.1	hypothetical protein [Geobacter metallireducens]
GMET_RS01725	Gmet_0346	aroF	-0.383504	0.571437	no	WP_004512317.1	3-deoxy-7-phosphoheptulonate synthase [Geobacter metallireducens]
GMET_RS07345	Gmet_1459		-0.383082	0.663093	no	WP_004511611.1	MotA/TolQ/ExbB proton channel family protein [Geobacter metallireducens]
GMET_RS02030	Gmet_0406		-0.383031	0.0816825	no	WP_004512378.1	penicillin-binding protein [Geobacter metallireducens]
GMET_RS01405	Gmet_0280		-0.382954	0.672835	no	WP_004513597.1	MULTISPECIES: Hcp family type VI secretion system effector [Geobacter]
GMET_RS01610	Gmet_0321	istA	-0.382886	0.352	no	WP_004514801.1	IS21-like element ISGme4 family transposase [Geobacter metallireducens]
GMET_RS05610	Gmet_1118	istA	-0.382886	0.352	no	WP_004514801.1	IS21-like element ISGme4 family transposase [Geobacter metallireducens]
GMET_RS09010	Gmet_1789	istA	-0.382886	0.352	no	WP_004514801.1	IS21-like element ISGme4 family transposase [Geobacter metallireducens]
GMET_RS11450	Gmet_2272	istA	-0.382886	0.352	no	WP_004514801.1	IS21-like element ISGme4 family transposase [Geobacter metallireducens]
GMET_RS12750	Gmet_2539	istA	-0.382886	0.352	no	WP_004514801.1	IS21-like element ISGme4 family transposase [Geobacter metallireducens]
GMET_RS12985	Gmet_2586	istA	-0.382886	0.352	no	WP_004514801.1	IS21-like element ISGme4 family transposase [Geobacter metallireducens]
GMET_RS14015	Gmet_2797	istA	-0.382886	0.352	no	WP_004514801.1	IS21-like element ISGme4 family transposase [Geobacter metallireducens]
GMET_RS16450	Gmet_3282	istA	-0.382886	0.352	no	WP_004514801.1	IS21-like element ISGme4 family transposase [Geobacter metallireducens]
GMET_RS02810	Gmet_0563		-0.380268	0.087588	no	WP_004512260.1	permease [Geobacter metallireducens]
GMET_RS09040	Gmet_1795		-0.38016	0.439823	no	WP_011365873.1	hypothetical protein [Geobacter metallireducens]
GMET_RS16670	Gmet_3326		-0.379692	0.466694	no	WP_004512550.1	hypothetical protein [Geobacter metallireducens]
GMET_RS01420	Gmet_0283		-0.379155	0.263644	no	WP_011365646.1	MULTISPECIES: IS5-like element ISGme1 family transposase [Geobacter]
GMET_RS05365	Gmet_1069		-0.379155	0.263644	no	WP_011365646.1	MULTISPECIES: IS5-like element ISGme1 family transposase [Geobacter]
GMET_RS10545	Gmet_2091		-0.379155	0.263644	no	WP_011365646.1	MULTISPECIES: IS5-like element ISGme1 family transposase [Geobacter]
GMET_RS11280	Gmet_2240		-0.379155	0.263644	no	WP_011365646.1	MULTISPECIES: IS5-like element ISGme1 family transposase [Geobacter]
GMET_RS12525	Gmet_2488		-0.379155	0.263644	no	WP_011365646.1	MULTISPECIES: IS5-like element ISGme1 family transposase [Geobacter]
GMET_RS14470	Gmet_2883		-0.379155	0.263644	no	WP_011365646.1	MULTISPECIES: IS5-like element ISGme1 family transposase [Geobacter]
GMET_RS14870	Gmet_2964		-0.379114	0.169496	no	GMET_RS14870	IS5-like element ISGme3 family transposase
GMET_RS01335	Gmet_0266		-0.378658	0.259939	no	WP_004513583.1	MULTISPECIES: PilZ domain-containing protein [Geobacter]
GMET_RS00155	Gmet_0031		-0.378419	0.187008	no	WP_081431808.1	DUF444 family protein [Geobacter metallireducens]
GMET_RS11855	Gmet_2352		-0.378332	0.384437	no	WP_004513268.1	Gfo/Idh/MocA family oxidoreductase [Geobacter metallireducens]
GMET_RS16235	Gmet_3240		-0.377271	0.237946	no	WP_004512679.1	MULTISPECIES: transcriptional repressor [Geobacter]
GMET_RS15020	Gmet_2996		-0.374667	0.562788	no	WP_004514487.1	hypothetical protein [Geobacter metallireducens]
GMET_RS09515	Gmet_1883		-0.374131	0.187361	no	WP_004511961.1	bifunctional ADP-dependent NAD(P)H-hydrate dehydratase/NAD(P)H-hydrate epimerase [Geobacter metallireducens]
GMET_RS14580	Gmet_2905	purH	-0.373906	0.215445	no	WP_004512841.1	bifunctional phosphoribosylaminoimidazolecarboxamide formyltransferase/IMP cyclohydrolase [Geobacter metallireducens]
GMET_RS14260	Gmet_2846	pth	-0.373857	0.330929	no	WP_004514570.1	aminoacyl-tRNA hydrolase [Geobacter metallireducens]
GMET_RS02090	Gmet_0418		-0.373723	0.116951	no	WP_004512390.1	radical SAM protein [Geobacter metallireducens]
GMET_RS16700	Gmet_3332		-0.372929	0.12821	no	WP_004512556.1	hydrogenase small subunit [Geobacter metallireducens]
GMET_RS10585	Gmet_2099		-0.371873	0.15036	no	WP_004513105.1	sigma-54-dependent Fis family transcriptional regulator [Geobacter metallireducens]
GMET_RS12950	Gmet_2579		-0.371507	0.568944	no	WP_004513455.1	MULTISPECIES: hypothetical protein [Geobacter]
GMET_RS19035	no record		-0.369046	0.457934	no	GMET_RS19035	SpoIIE family protein phosphatase
GMET_RS02275	Gmet_0455		-0.368354	0.381508	no	WP_004513823.1	N-acetylneuraminate synthase family protein [Geobacter metallireducens]
GMET_RS01710	Gmet_0343		-0.368217	0.400564	no	WP_004512314.1	hypothetical protein [Geobacter metallireducens]
GMET_RS07805	Gmet_1552		-0.368102	0.379585	no	WP_004511515.1	ABC transporter ATP-binding protein [Geobacter metallireducens]
GMET_RS12605	Gmet_2508		-0.367417	0.414288	no	WP_004514778.1	MATE family efflux transporter [Geobacter metallireducens]
GMET_RS00945	Gmet_0188		-0.366264	0.434219	no	WP_004512777.1	MBL fold metallo-hydrolase [Geobacter metallireducens]
GMET_RS06960	Gmet_1382		-0.365784	0.166659	no	WP_004513126.1	aryl-sulfate sulfotransferase [Geobacter metallireducens]
GMET_RS06405	Gmet_1272		-0.364823	0.132007	no	WP_011365795.1	MULTISPECIES: MlaD family protein [Geobacter]
GMET_RS07865	Gmet_1565		-0.364776	0.114281	no	WP_004511500.1	hypothetical protein [Geobacter metallireducens]
GMET_RS02245	Gmet_0449		-0.36456	0.395582	no	WP_004513817.1	ATP-grasp domain-containing protein [Geobacter metallireducens]
GMET_RS04710	Gmet_0941		-0.364354	0.428396	no	WP_004514424.1	NAD(+)/NADH kinase [Geobacter metallireducens]
GMET_RS04695	Gmet_0938	pfkA	-0.36413	0.347385	no	WP_004514421.1	6-phosphofructokinase [Geobacter metallireducens]
GMET_RS07025	Gmet_1395		-0.364077	0.151739	no	WP_004513113.1	type II secretion system F family protein [Geobacter metallireducens]
GMET_RS14075	Gmet_2809		-0.363976	0.102258	no	WP_004514675.1	translocation/assembly module TamB domain-containing protein [Geobacter metallireducens]
GMET_RS06330	Gmet_1257	rseP	-0.363635	0.239472	no	WP_004512110.1	RIP metalloprotease RseP [Geobacter metallireducens]
GMET_RS12625	Gmet_2512		-0.36255	0.788581	no	WP_004514774.1	PEP-CTERM sorting domain-containing protein [Geobacter metallireducens]
GMET_RS15975	Gmet_3188		-0.362185	0.199483	no	WP_004512626.1	exosortase system-associated protein, TIGR04073 family [Geobacter metallireducens]
GMET_RS12385	Gmet_2460		-0.362018	0.185256	no	WP_004512440.1	CHASE domain-containing protein [Geobacter metallireducens]
GMET_RS00355	Gmet_0071	glnE	-0.361911	0.287814	no	WP_004514195.1	bifunctional [glutamate--ammonia ligase]-adenylyl-L-tyrosine phosphorylase/[glutamate--ammonia-ligase] adenylyltransferase [Geobacter metallireducens]
GMET_RS05235	Gmet_1046		-0.361209	0.735625	no	WP_004513219.1	iron-containing alcohol dehydrogenase [Geobacter metallireducens]
GMET_RS05565	Gmet_1109	hoxE	-0.360133	0.309847	no	WP_004513765.1	bidirectional hydrogenase complex protein HoxE [Geobacter metallireducens]
GMET_RS08655	Gmet_1720		-0.359345	0.17332	no	WP_004513383.1	Xaa-Pro peptidase family protein [Geobacter metallireducens]
GMET_RS09100	Gmet_1807	trsS	-0.358851	0.48769	no	WP_004512039.1	radical SAM protein [Geobacter metallireducens]
GMET_RS05620	Gmet_1122	prpB	-0.35861	0.599036	no	WP_004513386.1	methylisocitrate lyase [Geobacter metallireducens]
GMET_RS02050	Gmet_0410	murD	-0.356782	0.110543	no	WP_004512382.1	UDP-N-acetylmuramoyl-L-alanine--D-glutamate ligase [Geobacter metallireducens]
GMET_RS16295	Gmet_3252		-0.356383	0.185485	no	WP_004512690.1	GxxExxY protein [Geobacter metallireducens]
GMET_RS15895	Gmet_3172		-0.356059	0.404229	no	WP_004513888.1	MULTISPECIES: hypothetical protein [Geobacter]
GMET_RS18940			-0.356002	0.20303	no	WP_238379012.1	FtsQ-type POTRA domain-containing protein [Geobacter metallireducens]
GMET_RS00385	Gmet_0077		-0.355341	0.485673	no	WP_238378958.1	cache domain-containing protein [Geobacter metallireducens]
GMET_RS02715	Gmet_0544		-0.355256	0.438357	no	WP_004512240.1	acyl-CoA dehydratase activase [Geobacter metallireducens]
GMET_RS03020	Gmet_0604		-0.35497	0.19935	no	WP_004514734.1	aspartate-semialdehyde dehydrogenase [Geobacter metallireducens]
GMET_RS18415	Gmet_2500		-0.352575	0.682404	no	WP_004514646.1	DUF2442 domain-containing protein [Geobacter metallireducens]
GMET_RS09790	Gmet_1938	pyrE	-0.351523	0.68221	no	WP_004511905.1	MULTISPECIES: orotate phosphoribosyltransferase [Geobacter]
GMET_RS10190	Gmet_2018		-0.348973	0.464662	no	WP_011365904.1	GNAT family N-acetyltransferase [Geobacter metallireducens]
GMET_RS10650	Gmet_2113		-0.348316	0.532439	no	WP_004513092.1	pyridoxamine 5'-phosphate oxidase family protein [Geobacter metallireducens]
GMET_RS05345	Gmet_1065	cas5c	-0.345701	0.177813	no	WP_004513241.1	type I-C CRISPR-associated protein Cas5c [Geobacter metallireducens]
GMET_RS06190	Gmet_1229		-0.345134	0.338732	no	WP_035468551.1	STAS domain-containing protein [Geobacter metallireducens]
GMET_RS16795	Gmet_3351		-0.344567	0.155475	no	WP_004512577.1	NAD(P)H-dependent oxidoreductase subunit E [Geobacter metallireducens]
GMET_RS00555	Gmet_0110		-0.343302	0.164755	no	WP_004514115.1	OB-fold nucleic acid binding domain-containing protein [Geobacter metallireducens]
GMET_RS09170	Gmet_1821		-0.3431	0.435382	no	WP_004512024.1	branched-chain amino acid ABC transporter permease [Geobacter metallireducens]
GMET_RS12235	Gmet_2430		-0.34294	0.371	no	WP_004512470.1	methyl-accepting chemotaxis protein [Geobacter metallireducens]
GMET_RS05095	Gmet_1019		-0.34246	0.35489	no	WP_004513190.1	c-type cytochrome [Geobacter metallireducens]
GMET_RS04670	Gmet_0933		-0.341835	0.0711987	no	WP_187148464.1	MBG domain-containing protein [Geobacter metallireducens]
GMET_RS11790	Gmet_2339		-0.341154	0.828275	no	WP_004513281.1	acyl carrier protein [Geobacter metallireducens]
GMET_RS09300	Gmet_1847		-0.34099	0.308168	no	WP_004511999.1	zf-TFIIB domain-containing protein [Geobacter metallireducens]
GMET_RS13670	Gmet_2727		-0.340663	0.232913	no	WP_004511733.1	OmpA family protein [Geobacter metallireducens]
GMET_RS17015	Gmet_3395	gabD	-0.339168	0.205767	no	WP_004512621.1	NADP-dependent succinate-semialdehyde dehydrogenase [Geobacter metallireducens]
GMET_RS16510	Gmet_3294		-0.338419	0.891553	no	WP_004512518.1	acetyl-CoA hydrolase/transferase C-terminal domain-containing protein [Geobacter metallireducens]
GMET_RS07675	Gmet_1524		-0.336268	0.867794	no	WP_004511543.1	enoyl-CoA hydratase-related protein [Geobacter metallireducens]
GMET_RS17135	Gmet_3418		-0.335633	0.169683	no	WP_004514225.1	MULTISPECIES: roadblock/LC7 domain-containing protein [Geobacter]
GMET_RS04645	Gmet_0928	mrdA	-0.334927	0.402129	no	WP_004513958.1	penicillin-binding protein 2 [Geobacter metallireducens]
GMET_RS05155	Gmet_1030		-0.333114	0.238236	no	WP_004513203.1	MULTISPECIES: MBL fold metallo-hydrolase [Geobacter]
GMET_RS05090	Gmet_1018		-0.332808	0.826781	no	WP_004513189.1	Rieske (2Fe-2S) protein [Geobacter metallireducens]
GMET_RS04395	Gmet_0877		-0.332609	0.775801	no	WP_004513023.1	MULTISPECIES: YcgN family cysteine cluster protein [Geobacter]
GMET_RS15000	Gmet_2992	dapF	-0.332392	0.290222	no	WP_004514483.1	diaminopimelate epimerase [Geobacter metallireducens]
GMET_RS16330	Gmet_3259		-0.332391	0.151848	no	WP_011366168.1	ATP phosphoribosyltransferase regulatory subunit [Geobacter metallireducens]
GMET_RS17080	Gmet_3407	atpG	-0.331772	0.123689	no	WP_004514214.1	ATP synthase F1 subunit gamma [Geobacter metallireducens]
GMET_RS13130	Gmet_2616		-0.331656	0.481422	no	WP_004511845.1	ribonuclease domain-containing protein [Geobacter metallireducens]
GMET_RS09685	Gmet_1917		-0.329951	0.150861	no	WP_004511926.1	diguanylate cyclase [Geobacter metallireducens]
GMET_RS06255	Gmet_1242		-0.329397	0.139872	no	WP_004512127.1	MULTISPECIES: carbonic anhydrase [Geobacter]
GMET_RS14545	Gmet_2898		-0.329185	0.26267	no	WP_004512834.1	cytochrome c3 family protein [Geobacter metallireducens]
GMET_RS07870	Gmet_1566		-0.328838	0.723916	no	WP_004511499.1	aminotransferase class I/II-fold pyridoxal phosphate-dependent enzyme [Geobacter metallireducens]
GMET_RS11640	Gmet_2309		-0.328336	0.361656	no	WP_004513311.1	MULTISPECIES: chemotaxis protein CheW [Geobacter]
GMET_RS17245	Gmet_3439		-0.327623	0.647313	no	WP_004514667.1	PilZ domain-containing protein [Geobacter metallireducens]
GMET_RS04960	Gmet_0991	nifU	-0.327053	0.110419	no	WP_011365755.1	MULTISPECIES: Fe-S cluster assembly protein NifU [Geobacter]
GMET_RS00265	Gmet_0053		-0.326809	0.104957	no	WP_004514177.1	transglutaminase domain-containing protein [Geobacter metallireducens]
GMET_RS06900	Gmet_1370		-0.32663	0.822882	no	WP_004513138.1	SemiSWEET transporter [Geobacter metallireducens]
GMET_RS16955	Gmet_3383		-0.32645	0.107527	no	WP_004512609.1	MULTISPECIES: response regulator transcription factor [Geobacter]
GMET_RS12000	Gmet_2381		-0.325705	0.545158	no	WP_004514760.1	glycosyltransferase family 39 protein [Geobacter metallireducens]
GMET_RS13035	Gmet_2597		-0.325655	0.325652	no	WP_004511864.1	NADH-quinone oxidoreductase subunit C [Geobacter metallireducens]
GMET_RS18410	Gmet_2489		-0.325655	0.528919	no	WP_187148450.1	ATP-binding protein [Geobacter metallireducens]
GMET_RS16080	Gmet_3209		-0.32524	0.528155	no	WP_004512647.1	chemotaxis protein CheD [Geobacter metallireducens]
GMET_RS03995	Gmet_0798		-0.325132	0.65853	no	WP_004513543.1	LysE family translocator [Geobacter metallireducens]
GMET_RS16745	Gmet_3341		-0.324792	0.499669	no	GMET_RS16745	IS256 family transposase
GMET_RS09770	Gmet_1934	dxs	-0.32422	0.196537	no	WP_004511909.1	1-deoxy-D-xylulose-5-phosphate synthase [Geobacter metallireducens]
GMET_RS04540	Gmet_0907		-0.323991	0.303738	no	WP_004513937.1	hypothetical protein [Geobacter metallireducens]
GMET_RS10095	Gmet_1999		-0.323958	0.130945	no	WP_004512951.1	hypothetical protein [Geobacter metallireducens]
GMET_RS00160	Gmet_0032		-0.323894	0.19352	no	WP_011365619.1	SpoVR family protein [Geobacter metallireducens]
GMET_RS12860	Gmet_2561	dusB	-0.32317	0.3652	no	WP_004513473.1	tRNA dihydrouridine synthase DusB [Geobacter metallireducens]
GMET_RS15295	Gmet_3050		-0.32227	0.193049	no	WP_004513610.1	AAA domain-containing protein [Geobacter metallireducens]
GMET_RS11645	Gmet_2310		-0.322169	0.466271	no	WP_004513310.1	MULTISPECIES: AAA family ATPase [Geobacter]
GMET_RS01695	Gmet_0339		-0.322153	0.146788	no	WP_004512311.1	sigma-54-dependent Fis family transcriptional regulator [Geobacter metallireducens]
GMET_RS09245	Gmet_1836		-0.321691	0.716288	no	WP_004512010.1	hypothetical protein [Geobacter metallireducens]
GMET_RS07140	Gmet_1417		-0.320895	0.338658	no	WP_004511650.1	MULTISPECIES: integration host factor subunit alpha [Geobacter]
GMET_RS01135	Gmet_0226		-0.320475	0.388724	no	WP_004512816.1	HAD family hydrolase [Geobacter metallireducens]
GMET_RS15920	Gmet_3177		-0.319936	0.200303	no	WP_004513894.1	glycoside hydrolase family 57 protein [Geobacter metallireducens]
GMET_RS17965	no record		-0.318986	0.367848	no	WP_148206096.1	hypothetical protein [Geobacter metallireducens]
GMET_RS02435	Gmet_0487	cobD	-0.318103	0.640941	no	WP_011365674.1	threonine-phosphate decarboxylase CobD [Geobacter metallireducens]
GMET_RS07415	Gmet_1473		-0.31774	0.449562	no	WP_004511595.1	MULTISPECIES: helix-hairpin-helix domain-containing protein [Geobacter]
GMET_RS10125	Gmet_2005		-0.316446	0.485346	no	WP_004512945.1	DUF3473 domain-containing protein [Geobacter metallireducens]
GMET_RS16890	Gmet_3370		-0.315844	0.355428	no	WP_004512596.1	GspJ family type II secretion system protein [Geobacter metallireducens]
GMET_RS03335	Gmet_0664	nifK	-0.31508	0.654585	no	WP_004514272.1	nitrogenase molybdenum-iron protein subunit beta [Geobacter metallireducens]
GMET_RS11965	Gmet_2374	pncA	-0.314958	0.466117	no	WP_004513246.1	bifunctional nicotinamidase/pyrazinamidase [Geobacter metallireducens]
GMET_RS06940	Gmet_1378		-0.314607	0.325141	no	WP_004513130.1	response regulator [Geobacter metallireducens]
GMET_RS13485	Gmet_2689		-0.314581	0.126814	no	WP_004511772.1	citrate (Si)-synthase [Geobacter metallireducens]
GMET_RS08445	Gmet_1678		-0.314565	0.304789	no	WP_004511386.1	hypothetical protein [Geobacter metallireducens]
GMET_RS02035	Gmet_0407		-0.314558	0.122235	no	WP_004512379.1	UDP-N-acetylmuramoyl-L-alanyl-D-glutamate--2,6-diaminopimelate ligase [Geobacter metallireducens]
GMET_RS06885	Gmet_1367		-0.313358	0.299206	no	WP_004513141.1	MULTISPECIES: hypothetical protein [Geobacter]
GMET_RS13915	Gmet_2776		-0.312894	0.378652	no	WP_004511685.1	UDP-2,3-diacylglucosamine diphosphatase [Geobacter metallireducens]
GMET_RS18920			-0.312711	0.368688	no	GMET_RS18920	DUF507 family protein
GMET_RS19175	no record		-0.311184	0.840575	no	WP_261974567.1	4Fe-4S dicluster domain-containing protein [Geobacter metallireducens]
GMET_RS14125	Gmet_2819		-0.310415	0.302974	no	GMET_RS14125	MMPL family transporter
GMET_RS12145	Gmet_2412	asnS	-0.309797	0.178548	no	WP_004512488.1	asparagine--tRNA ligase [Geobacter metallireducens]
GMET_RS08205	Gmet_1633		-0.309784	0.477293	no	WP_238379000.1	DUF58 domain-containing protein [Geobacter metallireducens]
GMET_RS12460	Gmet_2475		-0.309508	0.370687	no	WP_004512424.1	folylpolyglutamate synthase/dihydrofolate synthase family protein [Geobacter metallireducens]
GMET_RS08220	Gmet_1636		-0.309224	0.362262	no	WP_004511428.1	energy transducer TonB [Geobacter metallireducens]
GMET_RS00425	Gmet_0085		-0.308167	0.727156	no	WP_004514741.1	tyrosine-protein phosphatase [Geobacter metallireducens]
GMET_RS09120	Gmet_1811		-0.304043	0.437489	no	WP_238378891.1	4Fe-4S dicluster domain-containing protein [Geobacter metallireducens]
GMET_RS05765	Gmet_1150		-0.303728	0.171746	no	WP_004513415.1	DsbC family protein [Geobacter metallireducens]
GMET_RS14935	Gmet_2978		-0.303276	0.237603	no	WP_004514469.1	O-methyltransferase [Geobacter metallireducens]
GMET_RS00590	Gmet_0117	hypD	-0.303126	0.505215	no	WP_004514122.1	hydrogenase formation protein HypD [Geobacter metallireducens]
GMET_RS05745	Gmet_1147		-0.303109	0.33697	no	WP_004513411.1	hypothetical protein [Geobacter metallireducens]
GMET_RS06610	Gmet_1311	gmd	-0.302979	0.328243	no	WP_004514786.1	MULTISPECIES: GDP-mannose 4,6-dehydratase [Geobacter]
GMET_RS05100	Gmet_1020		-0.302672	0.213849	no	WP_004513191.1	nitrate reductase subunit alpha [Geobacter metallireducens]
GMET_RS05410	Gmet_1078		-0.302433	0.690455	no	WP_004513734.1	methyl-accepting chemotaxis protein [Geobacter metallireducens]
GMET_RS16170	Gmet_3227		-0.301929	0.131726	no	WP_004512666.1	tetratricopeptide repeat protein [Geobacter metallireducens]
GMET_RS15235	Gmet_3038		-0.301055	0.487599	no	WP_004514352.1	efflux RND transporter periplasmic adaptor subunit [Geobacter metallireducens]
GMET_RS19080			-0.300848	0.902463	no	WP_004514655.1	hypothetical protein [Geobacter metallireducens]
GMET_RS04655	Gmet_0930		-0.300842	0.118452	no	WP_004513960.1	MULTISPECIES: hypothetical protein [Geobacter]
GMET_RS02590	Gmet_0519		-0.300705	0.717947	no	WP_004512215.1	permease [Geobacter metallireducens]
GMET_RS04965	Gmet_0992	nifS	-0.30067	0.157711	no	WP_011365756.1	cysteine desulfurase NifS [Geobacter metallireducens]
GMET_RS16390	Gmet_3270		-0.299181	0.824092	no	WP_004512707.1	hypothetical protein [Geobacter metallireducens]
GMET_RS01855	Gmet_0372		-0.298614	0.564021	no	WP_004512344.1	proton-conducting transporter membrane subunit [Geobacter metallireducens]
GMET_RS06875	Gmet_1365		-0.297747	0.352225	no	WP_004513143.1	HD domain-containing phosphohydrolase [Geobacter metallireducens]
GMET_RS08990	Gmet_1785		-0.297564	0.863002	no	WP_004513318.1	inovirus-type Gp2 protein [Geobacter metallireducens]
GMET_RS04255	Gmet_0850		-0.297159	0.191364	no	WP_004512995.1	SpoIID/LytB domain-containing protein [Geobacter metallireducens]
GMET_RS12400	Gmet_2463		-0.297114	0.330998	no	WP_238378922.1	L,D-transpeptidase family protein [Geobacter metallireducens]
GMET_RS13815	Gmet_2756		-0.296725	0.791184	no	WP_011366096.1	hypothetical protein [Geobacter metallireducens]
GMET_RS04600	Gmet_0919		-0.296075	0.400101	no	WP_011365745.1	glycosyltransferase [Geobacter metallireducens]
GMET_RS05710	Gmet_1140		-0.295266	0.513323	no	WP_238378982.1	hypothetical protein [Geobacter metallireducens]
GMET_RS15505	Gmet_3093		-0.294872	0.793779	no	WP_004514547.1	YgiT-type zinc finger protein [Geobacter metallireducens]
GMET_RS17045	Gmet_3400		-0.294815	0.603536	no	WP_004514207.1	type IV pilus twitching motility protein PilT [Geobacter metallireducens]
GMET_RS06105	Gmet_1213		-0.294061	0.231708	no	WP_004512157.1	DUF4062 domain-containing protein [Geobacter metallireducens]
GMET_RS02260	Gmet_0452		-0.294034	0.467673	no	WP_238378966.1	class I SAM-dependent methyltransferase [Geobacter metallireducens]
GMET_RS09195	Gmet_1826		-0.293369	0.552729	no	WP_004512019.1	indolepyruvate oxidoreductase subunit beta [Geobacter metallireducens]
GMET_RS10010	Gmet_1982		-0.29271	0.469597	no	WP_004512969.1	ADP-ribosylation factor-like protein [Geobacter metallireducens]
GMET_RS13210	Gmet_2633	cydC	-0.290799	0.563658	no	WP_004511828.1	thiol reductant ABC exporter subunit CydC [Geobacter metallireducens]
GMET_RS00850	Gmet_0169		-0.287805	0.41335	no	WP_004512756.1	VIT family protein [Geobacter metallireducens]
GMET_RS14800	Gmet_2948		-0.287351	0.287751	no	WP_004512884.1	carbon starvation CstA family protein [Geobacter metallireducens]
GMET_RS11730	Gmet_2327	gmk	-0.287176	0.214371	no	WP_004513293.1	guanylate kinase [Geobacter metallireducens]
GMET_RS01820	Gmet_0365		-0.285953	0.640094	no	WP_004512337.1	hypothetical protein [Geobacter metallireducens]
GMET_RS17620	Gmet_3515		-0.28572	0.47817	no	WP_004513671.1	hypothetical protein [Geobacter metallireducens]
GMET_RS00220	Gmet_0044		-0.285521	0.186911	no	WP_004513811.1	BCAM0308 family protein [Geobacter metallireducens]
GMET_RS06700	Gmet_1330		-0.285398	0.432039	no	WP_004514697.1	MULTISPECIES: EpsG family protein [Geobacter]
GMET_RS00055	Gmet_0011		-0.284954	0.388979	no	WP_004513776.1	PAS domain S-box protein [Geobacter metallireducens]
GMET_RS14435	Gmet_2876		-0.284903	0.587782	no	WP_004514607.1	tRNA1(Val) (adenine(37)-N6)-methyltransferase [Geobacter metallireducens]
GMET_RS16790	Gmet_3350	nuoF	-0.284502	0.141668	no	WP_004512576.1	NADH-quinone oxidoreductase subunit NuoF [Geobacter metallireducens]
GMET_RS04015	Gmet_0802		-0.283937	0.320454	no	WP_004514389.1	porin family protein [Geobacter metallireducens]
GMET_RS07170	Gmet_1422		-0.283015	0.43004	no	WP_004511645.1	adenine phosphoribosyltransferase [Geobacter metallireducens]
GMET_RS01460	Gmet_0291		-0.282709	0.798328	no	WP_004514002.1	MULTISPECIES: DUF2169 domain-containing protein [Geobacter]
GMET_RS00460	Gmet_0092		-0.282302	0.553109	no	WP_004514749.1	Crp/Fnr family transcriptional regulator [Geobacter metallireducens]
GMET_RS14980	Gmet_2988	cysK	-0.281906	0.16161	no	WP_004514479.1	cysteine synthase A [Geobacter metallireducens]
GMET_RS17170	Gmet_3424		-0.281401	0.421325	no	WP_004514231.1	4Fe-4S dicluster domain-containing protein [Geobacter metallireducens]
GMET_RS01550	Gmet_0309		-0.281133	0.891041	no	WP_004514021.1	MULTISPECIES: succinate dehydrogenase/fumarate reductase iron-sulfur subunit [Geobacter]
GMET_RS15450	Gmet_3083		-0.28083	0.285513	no	WP_004514537.1	HAD hydrolase-like protein [Geobacter metallireducens]
GMET_RS00875	Gmet_0175		-0.280693	0.747813	no	WP_004512762.1	C40 family peptidase [Geobacter metallireducens]
GMET_RS04500	Gmet_0899	proC	-0.279817	0.485587	no	WP_004513045.1	pyrroline-5-carboxylate reductase [Geobacter metallireducens]
GMET_RS12545	Gmet_2493		-0.279687	0.40641	no	WP_004514653.1	TrpB-like pyridoxal phosphate-dependent enzyme [Geobacter metallireducens]
GMET_RS04780	Gmet_0955		-0.279631	0.219031	no	WP_004514438.1	MULTISPECIES: response regulator [Geobacter]
GMET_RS17535	Gmet_3497		-0.279223	0.481271	no	WP_238378955.1	plasma-membrane proton-efflux P-type ATPase [Geobacter metallireducens]
GMET_RS05210	Gmet_1041		-0.27799	0.285886	no	WP_004513214.1	substrate-binding domain-containing protein [Geobacter metallireducens]
GMET_RS08660	Gmet_1721		-0.277807	0.345465	no	WP_004513382.1	acyl-CoA thioesterase [Geobacter metallireducens]
GMET_RS07110	Gmet_1411	thrS	-0.277668	0.166143	no	WP_004511656.1	threonine--tRNA ligase [Geobacter metallireducens]
GMET_RS08465	Gmet_1682		-0.275628	0.660788	no	WP_004511382.1	multidrug effflux MFS transporter [Geobacter metallireducens]
GMET_RS02400	Gmet_0480		-0.275401	0.612536	no	WP_004513849.1	MULTISPECIES: DUF86 domain-containing protein [Geobacter]
GMET_RS02510	Gmet_0503		-0.275351	0.225415	no	WP_004512199.1	putative manganese-dependent inorganic diphosphatase [Geobacter metallireducens]
GMET_RS04105	Gmet_0820		-0.274856	0.712025	no	WP_004514407.1	hypothetical protein [Geobacter metallireducens]
GMET_RS01375	Gmet_0274		-0.274404	0.629045	no	WP_004513591.1	MULTISPECIES: type VI secretion protein IcmF/TssM N-terminal domain-containing protein [Geobacter]
GMET_RS01210	Gmet_0241		-0.273998	0.691962	no	WP_004513557.1	DUF4382 domain-containing protein [Geobacter metallireducens]
GMET_RS07845	Gmet_1560		-0.271763	0.482688	no	WP_004511505.1	HD domain-containing phosphohydrolase [Geobacter metallireducens]
GMET_RS09835	Gmet_1947	pgk	-0.271643	0.259896	no	WP_004511896.1	phosphoglycerate kinase [Geobacter metallireducens]
GMET_RS05580	Gmet_1112		-0.271205	0.451782	no	WP_004513768.1	oxidoreductase [Geobacter metallireducens]
GMET_RS16965	Gmet_3385		-0.270972	0.319341	no	WP_004512611.1	M20 family metallopeptidase [Geobacter metallireducens]
GMET_RS04035	Gmet_0806		-0.270471	0.593313	no	WP_004514393.1	MFS transporter [Geobacter metallireducens]
GMET_RS11560	Gmet_2293	guaB	-0.26992	0.321288	no	WP_004514505.1	MULTISPECIES: IMP dehydrogenase [Geobacter]
GMET_RS17725	Gmet_3533	grpE	-0.266884	0.402847	no	WP_004513689.1	nucleotide exchange factor GrpE [Geobacter metallireducens]
GMET_RS01320	Gmet_0263		-0.266683	0.650429	no	WP_004513580.1	MULTISPECIES: alpha/beta fold hydrolase [Geobacter]
GMET_RS13810	Gmet_2755		-0.26667	0.711769	no	WP_011366095.1	hypothetical protein [Geobacter metallireducens]
GMET_RS12700	Gmet_2527		-0.266532	0.670148	no	WP_004514524.1	MULTISPECIES: hypothetical protein [Geobacter]
GMET_RS06850	Gmet_1360	mdh	-0.266422	0.185748	no	WP_004513148.1	malate dehydrogenase [Geobacter metallireducens]
GMET_RS00255	Gmet_0051		-0.26515	0.25725	no	WP_004514175.1	hypothetical protein [Geobacter metallireducens]
GMET_RS16945	Gmet_3381	mqnB	-0.26493	0.400328	no	WP_004512607.1	futalosine hydrolase [Geobacter metallireducens]
GMET_RS01455	Gmet_0290		-0.262699	0.658453	no	WP_004514001.1	MULTISPECIES: alpha/beta hydrolase [Geobacter]
GMET_RS13590	Gmet_2711	cheB	-0.262275	0.621322	no	WP_004511749.1	chemotaxis-specific protein-glutamate methyltransferase CheB [Geobacter metallireducens]
GMET_RS00030	Gmet_0006		-0.262113	0.428189	no	WP_011365615.1	HEAT repeat domain-containing protein [Geobacter metallireducens]
GMET_RS00365	Gmet_0073	gatB	-0.262017	0.309235	no	WP_004514197.1	Asp-tRNA(Asn)/Glu-tRNA(Gln) amidotransferase subunit GatB [Geobacter metallireducens]
GMET_RS02055	Gmet_0411	ftsW	-0.261986	0.260042	no	WP_004512383.1	putative lipid II flippase FtsW [Geobacter metallireducens]
GMET_RS04870	Gmet_0973		-0.261714	0.270575	no	WP_004514368.1	MULTISPECIES: type 4a pilus biogenesis protein PilO [Geobacter]
GMET_RS03550	Gmet_0707		-0.261501	0.237994	no	WP_004514099.1	glycogen/starch synthase [Geobacter metallireducens]
GMET_RS06635	Gmet_1316		-0.261245	0.751768	no	WP_004514710.1	MULTISPECIES: nucleotidyltransferase domain-containing protein [Geobacter]
GMET_RS06880	Gmet_1366		-0.260894	0.443854	no	WP_004513142.1	DUF4388 domain-containing protein [Geobacter metallireducens]
GMET_RS03515	Gmet_0700		-0.259704	0.334936	no	WP_011365712.1	EAL domain-containing protein [Geobacter metallireducens]
GMET_RS08735	Gmet_1736	gltX	-0.25958	0.438768	no	WP_004513369.1	glutamate--tRNA ligase [Geobacter metallireducens]
GMET_RS10370	Gmet_2055		-0.258601	0.386281	no	WP_238378908.1	sigma 54-interacting transcriptional regulator [Geobacter metallireducens]
GMET_RS05525	Gmet_1101		-0.258279	0.299048	no	WP_004513757.1	hypothetical protein [Geobacter metallireducens]
GMET_RS00325	Gmet_0065	cls	-0.258087	0.456062	no	WP_004514189.1	cardiolipin synthase [Geobacter metallireducens]
GMET_RS09140	Gmet_1815		-0.257444	0.587039	no	WP_004512030.1	MULTISPECIES: flavodoxin family protein [Geobacter]
GMET_RS08865	Gmet_1762		-0.257287	0.396046	no	WP_004513342.1	deoxyguanosinetriphosphate triphosphohydrolase [Geobacter metallireducens]
GMET_RS00315	Gmet_0063		-0.257258	0.455442	no	WP_004514187.1	MULTISPECIES: potassium channel protein [Geobacter]
GMET_RS03005	Gmet_0601		-0.256906	0.308033	no	WP_004514731.1	MULTISPECIES: hypothetical protein [Geobacter]
GMET_RS02040	Gmet_0408	murF	-0.256617	0.197565	no	WP_004512380.1	UDP-N-acetylmuramoyl-tripeptide--D-alanyl-D-alanine ligase [Geobacter metallireducens]
GMET_RS01435	Gmet_0286	tssI	-0.256599	0.637238	no	WP_238379010.1	type VI secretion system tip protein VgrG [Geobacter metallireducens]
GMET_RS01830	Gmet_0367		-0.254965	0.267114	no	WP_004512339.1	DNA translocase FtsK [Geobacter metallireducens]
GMET_RS13905	Gmet_2774		-0.254183	0.636822	no	WP_011366099.1	AI-2E family transporter [Geobacter metallireducens]
GMET_RS11725	Gmet_2326	rpoZ	-0.254161	0.60911	no	WP_004513294.1	MULTISPECIES: DNA-directed RNA polymerase subunit omega [Geobacter]
GMET_RS02830	Gmet_0567		-0.254125	0.609472	no	WP_004512264.1	GeoRSP system SPASM domain protein [Geobacter metallireducens]
GMET_RS08105	Gmet_1613		-0.253491	0.357744	no	WP_004511451.1	AMP-binding protein [Geobacter metallireducens]
GMET_RS09660	Gmet_1912	acnB	-0.253211	0.290433	no	WP_011365887.1	bifunctional aconitate hydratase 2/2-methylisocitrate dehydratase [Geobacter metallireducens]
GMET_RS12775	Gmet_2544	lon	-0.253053	0.237766	no	WP_004513490.1	endopeptidase La [Geobacter metallireducens]
GMET_RS14055	Gmet_2805		-0.251374	0.659814	no	WP_004514679.1	ROK family protein [Geobacter metallireducens]
GMET_RS11690	Gmet_2319	holB	-0.250981	0.430223	no	WP_004513301.1	DNA polymerase III subunit delta' [Geobacter metallireducens]
GMET_RS04625	Gmet_0924	rfbA	-0.250939	0.467334	no	WP_004513954.1	glucose-1-phosphate thymidylyltransferase RfbA [Geobacter metallireducens]
GMET_RS16280	Gmet_3249		-0.250486	0.251439	no	WP_004512687.1	biotin carboxylase N-terminal domain-containing protein [Geobacter metallireducens]
GMET_RS14210	Gmet_2836		-0.250069	0.35742	no	WP_004513967.1	DUF3108 domain-containing protein [Geobacter metallireducens]
GMET_RS08510	Gmet_1691		-0.249982	0.709455	no	WP_004514163.1	acyltransferase domain-containing protein [Geobacter metallireducens]
GMET_RS00285	Gmet_0057	cysS	-0.249975	0.255769	no	WP_004514181.1	cysteine--tRNA ligase [Geobacter metallireducens]
GMET_RS12495	Gmet_2482	trpB	-0.249766	0.291063	no	WP_004512417.1	tryptophan synthase subunit beta [Geobacter metallireducens]
GMET_RS15430	Gmet_3079		-0.249644	0.808057	no	WP_004513638.1	MULTISPECIES: hypothetical protein [Geobacter]
GMET_RS00805	Gmet_0160		-0.249546	0.727222	no	WP_004512747.1	pyridoxamine 5'-phosphate oxidase family protein [Geobacter metallireducens]
GMET_RS18330	Gmet_R0026	ssrA	-0.248004	0.292146	no	ssrA	transfer-messenger RNA
GMET_RS08160	Gmet_1624	ribD	-0.247965	0.677673	no	WP_004511440.1	bifunctional diaminohydroxyphosphoribosylaminopyrimidine deaminase/5-amino-6-(5-phosphoribosylamino)uracil reductase RibD [Geobacter metallireducens]
GMET_RS17330	Gmet_3456		-0.24794	0.440757	no	WP_004513907.1	DMT family transporter [Geobacter metallireducens]
GMET_RS13960	Gmet_2786	arcC	-0.247629	0.428627	no	WP_004511676.1	carbamate kinase [Geobacter metallireducens]
GMET_RS04300	Gmet_0859		-0.247253	0.313748	no	WP_011365733.1	hypothetical protein [Geobacter metallireducens]
GMET_RS12770	Gmet_2543		-0.245851	0.607351	no	WP_004513491.1	ABC transporter permease [Geobacter metallireducens]
GMET_RS16785	Gmet_3349		-0.24563	0.206049	no	WP_004512575.1	molybdopterin-dependent oxidoreductase [Geobacter metallireducens]
GMET_RS17740	Gmet_3536		-0.244893	0.280623	no	WP_004513692.1	carbon-nitrogen family hydrolase [Geobacter metallireducens]
GMET_RS17590	Gmet_3509		-0.244178	0.332435	no	WP_004513665.1	CusA/CzcA family heavy metal efflux RND transporter [Geobacter metallireducens]
GMET_RS06425	Gmet_1276		-0.24282	0.306394	no	WP_004512091.1	MULTISPECIES: CTP synthase [Geobacter]
GMET_RS00180	Gmet_0036		-0.242141	0.570066	no	WP_004513803.1	DUF4126 domain-containing protein [Geobacter metallireducens]
GMET_RS06445	Gmet_1280	lptC	-0.240736	0.290821	no	WP_004512086.1	LPS export ABC transporter periplasmic protein LptC [Geobacter metallireducens]
GMET_RS02505	Gmet_0502		-0.24055	0.587018	no	WP_004512198.1	DedA family protein [Geobacter metallireducens]
GMET_RS02880	Gmet_0577		-0.240385	0.515866	no	WP_004512275.1	NosD domain-containing protein [Geobacter metallireducens]
GMET_RS00025	Gmet_0005	gyrA	-0.240139	0.320288	no	WP_004513724.1	DNA gyrase subunit A [Geobacter metallireducens]
GMET_RS09960	Gmet_1972		-0.23999	0.267535	no	WP_004511872.1	MULTISPECIES: NAD(P)-dependent oxidoreductase [Geobacter]
GMET_RS14225	Gmet_2839		-0.239386	0.349184	no	WP_004513964.1	MULTISPECIES: hypothetical protein [Geobacter]
GMET_RS09305	Gmet_1848	xseA	-0.238966	0.481147	no	WP_004511998.1	exodeoxyribonuclease VII large subunit [Geobacter metallireducens]
GMET_RS04620	Gmet_0923	gmhB	-0.238607	0.666071	no	WP_004513953.1	D-glycero-beta-D-manno-heptose 1,7-bisphosphate 7-phosphatase [Geobacter metallireducens]
GMET_RS02845	Gmet_0570	yedE	-0.238607	0.608922	no	WP_004512267.1	YedE family putative selenium transporter [Geobacter metallireducens]
GMET_RS13790	Gmet_2751		-0.237388	0.465517	no	WP_049756817.1	cobalamin-dependent protein [Geobacter metallireducens]
GMET_RS14835	Gmet_2956		-0.236839	0.417598	no	WP_004512891.1	GAF domain-containing protein [Geobacter metallireducens]
GMET_RS10580	Gmet_2098		-0.235241	0.495093	no	WP_004513106.1	bifunctional enoyl-CoA hydratase/phosphate acetyltransferase [Geobacter metallireducens]
GMET_RS05475	Gmet_1091		-0.234586	0.554426	no	WP_238378981.1	hypothetical protein [Geobacter metallireducens]
GMET_RS03490	Gmet_0695		-0.23386	0.559591	no	WP_011365710.1	ammonium transporter [Geobacter metallireducens]
GMET_RS17625	Gmet_3516		-0.233345	0.517095	no	WP_011366201.1	peroxiredoxin-like family protein [Geobacter metallireducens]
GMET_RS13255	Gmet_2642		-0.233246	0.267618	no	WP_004511819.1	response regulator [Geobacter metallireducens]
GMET_RS04280	Gmet_0855	secF	-0.231904	0.36123	no	WP_004513000.1	protein translocase subunit SecF [Geobacter metallireducens]
GMET_RS09745	Gmet_1929	cydB	-0.231727	0.557625	no	WP_004511914.1	cytochrome d ubiquinol oxidase subunit II [Geobacter metallireducens]
GMET_RS03445	Gmet_0686		-0.231245	0.521731	no	WP_004514077.1	hypothetical protein [Geobacter metallireducens]
GMET_RS16275	Gmet_3248		-0.230961	0.327347	no	WP_004512686.1	carboxyl transferase domain-containing protein [Geobacter metallireducens]
GMET_RS16160	Gmet_3225		-0.230849	0.537939	no	WP_004512664.1	LysM peptidoglycan-binding domain-containing protein [Geobacter metallireducens]
GMET_RS04900	Gmet_0979		-0.230749	0.544991	no	WP_004514374.1	tetratricopeptide repeat protein [Geobacter metallireducens]
GMET_RS15300	Gmet_3051		-0.23005	0.496038	no	WP_004513611.1	YozE family protein [Geobacter metallireducens]
GMET_RS05555	Gmet_1107		-0.229562	0.59101	no	WP_004513763.1	HD domain-containing protein [Geobacter metallireducens]
GMET_RS11695	Gmet_2320	ricT	-0.229464	0.449143	no	WP_004513300.1	stage 0 sporulation family protein [Geobacter metallireducens]
GMET_RS09260	Gmet_1839	epmA	-0.228884	0.496709	no	WP_004512007.1	EF-P lysine aminoacylase EpmA [Geobacter metallireducens]
GMET_RS09510	Gmet_1882		-0.228774	0.466364	no	WP_004511962.1	MULTISPECIES: CBS domain-containing protein [Geobacter]
GMET_RS16100	Gmet_3213	thiL	-0.228208	0.509909	no	WP_004512651.1	thiamine-phosphate kinase [Geobacter metallireducens]
GMET_RS17570	Gmet_3505		-0.227308	0.641305	no	WP_004513661.1	dipeptidase [Geobacter metallireducens]
GMET_RS13045	Gmet_2599		-0.227098	0.654874	no	WP_004511862.1	MULTISPECIES: hypothetical protein [Geobacter]
GMET_RS06655	Gmet_1319		-0.22619	0.860543	no	WP_004514706.1	MULTISPECIES: hypothetical protein [Geobacter]
GMET_RS09690	Gmet_1918		-0.225081	0.337132	no	WP_004511925.1	hybrid sensor histidine kinase/response regulator [Geobacter metallireducens]
GMET_RS14850	Gmet_2959		-0.224791	0.798331	no	WP_004512894.1	glutaredoxin domain-containing protein [Geobacter metallireducens]
GMET_RS13875	Gmet_2768	glgC	-0.223353	0.348757	no	WP_004511693.1	glucose-1-phosphate adenylyltransferase [Geobacter metallireducens]
GMET_RS10045	Gmet_1989		-0.2233	0.336511	no	WP_011365896.1	diguanylate cyclase [Geobacter metallireducens]
GMET_RS13390	Gmet_2669		-0.222923	0.795195	no	WP_004511792.1	PaaI family thioesterase [Geobacter metallireducens]
GMET_RS13180	Gmet_2627		-0.222567	0.466625	no	WP_004511834.1	MULTISPECIES: hypothetical protein [Geobacter]
GMET_RS09310	Gmet_1849		-0.221981	0.416381	no	WP_004511997.1	ParA family protein [Geobacter metallireducens]
GMET_RS16855	Gmet_3363	gspC	-0.221447	0.500225	no	WP_004512589.1	type II secretion system protein GspC [Geobacter metallireducens]
GMET_RS18120			-0.221388	0.880396	no	WP_004513599.1	MULTISPECIES: hypothetical protein [Geobacter]
GMET_RS12550	Gmet_2494	trpC	-0.221285	0.679808	no	WP_004514652.1	indole-3-glycerol phosphate synthase TrpC [Geobacter metallireducens]
GMET_RS16420	Gmet_3276		-0.221204	0.502841	no	WP_011366173.1	HEAT repeat domain-containing protein [Geobacter metallireducens]
GMET_RS08235	Gmet_1639		-0.220836	0.522627	no	WP_004511425.1	ROK family protein [Geobacter metallireducens]
GMET_RS01325	Gmet_0264		-0.220575	0.631165	no	WP_004513581.1	MULTISPECIES: cysteine synthase family protein [Geobacter]
GMET_RS03885	Gmet_0776		-0.220448	0.544556	no	WP_004513521.1	sigma-54 dependent transcriptional regulator [Geobacter metallireducens]
GMET_RS00110	Gmet_0022		-0.219457	0.623477	no	WP_004513788.1	hypothetical protein [Geobacter metallireducens]
GMET_RS05190	Gmet_1037	moaC	-0.219086	0.621306	no	WP_004513210.1	cyclic pyranopterin monophosphate synthase MoaC [Geobacter metallireducens]
GMET_RS01020	Gmet_0203	argB	-0.218771	0.486832	no	WP_004512792.1	acetylglutamate kinase [Geobacter metallireducens]
GMET_RS04065	Gmet_0812		-0.218478	0.398857	no	WP_004514399.1	sigma-54 dependent transcriptional regulator [Geobacter metallireducens]
GMET_RS03565	Gmet_0710		-0.217405	0.563129	no	WP_004514615.1	carbon-nitrogen hydrolase [Geobacter metallireducens]
GMET_RS05175	Gmet_1034		-0.217085	0.264372	no	WP_004513207.1	acetate kinase [Geobacter metallireducens]
GMET_RS07630	Gmet_1515		-0.216335	0.725939	no	WP_004511552.1	outer membrane lipoprotein-sorting protein [Geobacter metallireducens]
GMET_RS04635	Gmet_0926	mreC	-0.216036	0.531833	no	WP_004513956.1	rod shape-determining protein MreC [Geobacter metallireducens]
GMET_RS10025	Gmet_1985	fusA	-0.214936	0.321054	no	WP_004512966.1	elongation factor G [Geobacter metallireducens]
GMET_RS17810	Gmet_3550		-0.213908	0.425026	no	WP_004513706.1	DnaJ C-terminal domain-containing protein [Geobacter metallireducens]
GMET_RS00995	Gmet_0198	recA	-0.21253	0.466622	no	WP_004512787.1	recombinase RecA [Geobacter metallireducens]
GMET_RS08085	Gmet_1608		-0.212473	0.487586	no	WP_004511457.1	MULTISPECIES: HU family DNA-binding protein [Geobacter]
GMET_RS01245	Gmet_0248		-0.211822	0.59027	no	WP_238378961.1	SCO family protein [Geobacter metallireducens]
GMET_RS00485	Gmet_0097		-0.211348	0.52872	no	WP_011365625.1	DUF898 family protein [Geobacter metallireducens]
GMET_RS14625	Gmet_2913		-0.210809	0.834404	no	WP_004512849.1	hypothetical protein [Geobacter metallireducens]
GMET_RS04915	Gmet_0982		-0.210456	0.622745	no	WP_004514377.1	aminopeptidase P family protein [Geobacter metallireducens]
GMET_RS06225	Gmet_1236	opp4C	-0.210202	0.662582	no	WP_004512133.1	ABC transporter permease [Geobacter metallireducens]
GMET_RS14570	Gmet_2903	purE	-0.209083	0.693142	no	WP_004512839.1	5-(carboxyamino)imidazole ribonucleotide mutase [Geobacter metallireducens]
GMET_RS12905	Gmet_2570		-0.208939	0.574879	no	WP_004513464.1	MULTISPECIES: fumarate hydratase [Geobacter]
GMET_RS02555	Gmet_0512	modA	-0.208924	0.389843	no	WP_004512208.1	molybdate ABC transporter substrate-binding protein [Geobacter metallireducens]
GMET_RS12670	Gmet_2521	fusA	-0.208823	0.48431	no	WP_004514530.1	elongation factor G [Geobacter metallireducens]
GMET_RS05860	Gmet_1169		-0.208608	0.315668	no	WP_011365778.1	MULTISPECIES: C40 family peptidase [Geobacter]
GMET_RS02080	Gmet_0416	ftsA	-0.206522	0.395137	no	WP_004512388.1	MULTISPECIES: cell division protein FtsA [Geobacter]
GMET_RS05205	Gmet_1040		-0.206465	0.509504	no	WP_004513213.1	MULTISPECIES: ABC transporter permease [Geobacter]
GMET_RS08740	Gmet_1737		-0.205723	0.65429	no	WP_004513368.1	response regulator [Geobacter metallireducens]
GMET_RS06165	Gmet_1224		-0.205688	0.471413	no	WP_004512145.1	AAA family ATPase [Geobacter metallireducens]
GMET_RS08110	Gmet_1614		-0.205472	0.520931	no	WP_004511450.1	cation-translocating P-type ATPase [Geobacter metallireducens]
GMET_RS13580	Gmet_2709		-0.205375	0.643816	no	WP_187148451.1	methyl-accepting chemotaxis protein [Geobacter metallireducens]
GMET_RS09335	Gmet_1854		-0.204973	0.495903	no	WP_004511992.1	peptidoglycan DD-metalloendopeptidase family protein [Geobacter metallireducens]
GMET_RS19155	Gmet_1324		-0.204675	0.621512	no	WP_011365808.1	MULTISPECIES: WxcM-like domain-containing protein [Geobacter]
GMET_RS11860	Gmet_2353	lpxA	-0.204658	0.559843	no	WP_004513267.1	acyl-ACP--UDP-N-acetylglucosamine O-acyltransferase [Geobacter metallireducens]
GMET_RS13380	Gmet_2667		-0.20419	0.600693	no	WP_004511794.1	ATP-binding protein [Geobacter metallireducens]
GMET_RS17175	Gmet_3425		-0.202905	0.540103	no	WP_004514232.1	CoB--CoM heterodisulfide reductase iron-sulfur subunit B family protein [Geobacter metallireducens]
GMET_RS18285			-0.202636	0.797478	no	WP_202943494.1	four helix bundle protein [Geobacter metallireducens]
GMET_RS05980	Gmet_1188		-0.20235	0.469953	no	WP_004512182.1	peptidoglycan-binding domain-containing protein [Geobacter metallireducens]
GMET_RS06590	Gmet_1309		-0.201719	0.488998	no	WP_004512057.1	2-oxoacid:acceptor oxidoreductase family protein [Geobacter metallireducens]
GMET_RS03500	Gmet_0697		-0.201664	0.615028	no	WP_004514088.1	inositol monophosphatase family protein [Geobacter metallireducens]
GMET_RS10655	Gmet_2114		-0.201413	0.339157	no	WP_004513091.1	sigma-54-dependent Fis family transcriptional regulator [Geobacter metallireducens]
GMET_RS15100	Gmet_3011		-0.200468	0.6727	no	WP_004514324.1	NAD(P)-dependent oxidoreductase [Geobacter metallireducens]
GMET_RS00820	Gmet_0163	nuoI	-0.200368	0.81161	no	WP_011365630.1	NADH-quinone oxidoreductase subunit NuoI [Geobacter metallireducens]
GMET_RS01265	Gmet_0252	coxB	-0.200151	0.70426	no	WP_004513568.1	cytochrome c oxidase subunit II [Geobacter metallireducens]
GMET_RS16075	Gmet_3208		-0.199296	0.564438	no	WP_004512646.1	outer membrane lipoprotein carrier protein LolA [Geobacter metallireducens]
GMET_RS17645	Gmet_3520	nrfD	-0.196981	0.481578	no	WP_004513677.1	polysulfide reductase NrfD [Geobacter metallireducens]
GMET_RS04955	Gmet_0990		-0.196599	0.335329	no	WP_004514385.1	phosphoglucomutase/phosphomannomutase family protein [Geobacter metallireducens]
GMET_RS07210	Gmet_1430		-0.196511	0.357003	no	WP_004511638.1	UDP-glucose/GDP-mannose dehydrogenase family protein [Geobacter metallireducens]
GMET_RS08800	Gmet_1749		-0.195581	0.58094	no	WP_004513355.1	metallophosphoesterase family protein [Geobacter metallireducens]
GMET_RS04185	Gmet_0836		-0.195547	0.546398	no	WP_004512980.1	nucleotidyltransferase family protein [Geobacter metallireducens]
GMET_RS14975	Gmet_2987	larE	-0.195267	0.548398	no	WP_004514478.1	ATP-dependent sacrificial sulfur transferase LarE [Geobacter metallireducens]
GMET_RS01900	Gmet_0381	prmC	-0.192376	0.618103	no	WP_004512353.1	peptide chain release factor N(5)-glutamine methyltransferase [Geobacter metallireducens]
GMET_RS14070	Gmet_2808		-0.192259	0.540474	no	WP_004514676.1	autotransporter assembly complex family protein [Geobacter metallireducens]
GMET_RS02685	Gmet_0538		-0.19075	0.858571	no	WP_004512234.1	ubiquinol-cytochrome c reductase iron-sulfur subunit [Geobacter metallireducens]
GMET_RS16895	Gmet_3371	gspK	-0.190447	0.494966	no	WP_004512597.1	type II secretion system minor pseudopilin GspK [Geobacter metallireducens]
GMET_RS10225	Gmet_2025		-0.190136	0.69059	no	WP_238378905.1	formyltransferase family protein [Geobacter metallireducens]
GMET_RS04835	Gmet_0966		-0.189495	0.481775	no	WP_238378976.1	hypothetical protein [Geobacter metallireducens]
GMET_RS16290	Gmet_3251		-0.189467	0.551229	no	WP_004512689.1	methylmalonyl-CoA mutase family protein [Geobacter metallireducens]
GMET_RS10860	Gmet_2155		-0.189337	0.787824	no	WP_004513050.1	multicopper oxidase [Geobacter metallireducens]
GMET_RS10620	Gmet_2106	buk	-0.188929	0.894945	no	WP_004513098.1	butyrate kinase [Geobacter metallireducens]
GMET_RS14120	Gmet_2818		-0.188437	0.513983	no	WP_004513986.1	SpoIIE family protein phosphatase [Geobacter metallireducens]
GMET_RS19185			-0.187746	0.636399	no	WP_004511933.1	MULTISPECIES: ribonucleotide reductase N-terminal alpha domain-containing protein [Geobacter]
GMET_RS06250	Gmet_1241	hgcB	-0.186872	0.896161	no	WP_004512128.1	mercury methylation ferredoxin HgcB [Geobacter metallireducens]
GMET_RS11595	Gmet_2300	leuS	-0.186235	0.342205	no	WP_004514498.1	leucine--tRNA ligase [Geobacter metallireducens]
GMET_RS16120	Gmet_3217		-0.184916	0.794089	no	WP_004512655.1	MULTISPECIES: twin-arginine translocase TatA/TatE family subunit [Geobacter]
GMET_RS00960	Gmet_0191		-0.183667	0.592233	no	WP_004512780.1	MULTISPECIES: PilZ domain-containing protein [Geobacter]
GMET_RS13765	Gmet_2746		-0.183657	0.461944	no	WP_004511713.1	ATP-binding protein [Geobacter metallireducens]
GMET_RS08170	Gmet_1626		-0.183346	0.360356	no	WP_004511438.1	bifunctional 3,4-dihydroxy-2-butanone-4-phosphate synthase/GTP cyclohydrolase II [Geobacter metallireducens]
GMET_RS09810	Gmet_1942		-0.183246	0.739354	no	WP_004511901.1	mechanosensitive ion channel [Geobacter metallireducens]
GMET_RS09840	Gmet_1948	tpiA	-0.183237	0.449951	no	WP_011365891.1	triose-phosphate isomerase [Geobacter metallireducens]
GMET_RS08335	Gmet_1657	queD	-0.18243	0.736183	no	WP_004511406.1	6-carboxytetrahydropterin synthase QueD [Geobacter metallireducens]
GMET_RS05360	Gmet_1068		-0.182151	0.649598	no	WP_004513244.1	hypothetical protein, partial [Geobacter metallireducens]
GMET_RS10360	Gmet_2053	mutL	-0.181986	0.595542	no	WP_011365912.1	DNA mismatch repair endonuclease MutL [Geobacter metallireducens]
GMET_RS07135	Gmet_1416	pheT	-0.181666	0.378534	no	WP_004511651.1	phenylalanine--tRNA ligase subunit beta [Geobacter metallireducens]
GMET_RS05825	Gmet_1162	folD	-0.181349	0.473093	no	WP_004513427.1	MULTISPECIES: bifunctional methylenetetrahydrofolate dehydrogenase/methenyltetrahydrofolate cyclohydrolase FolD [Geobacter]
GMET_RS03670	Gmet_0732		-0.181222	0.521839	no	WP_004514449.1	pyridoxal phosphate-dependent aminotransferase [Geobacter metallireducens]
GMET_RS04265	Gmet_0852	tgt	-0.181103	0.511813	no	WP_004512997.1	tRNA guanosine(34) transglycosylase Tgt [Geobacter metallireducens]
GMET_RS15275	Gmet_3046		-0.1807	0.850209	no	WP_004513606.1	heteromeric transposase endonuclease subunit TnsA [Geobacter metallireducens]
GMET_RS01185	Gmet_0235		-0.179716	0.530862	no	WP_004513551.1	S1-like domain-containing RNA-binding protein [Geobacter metallireducens]
GMET_RS17805	Gmet_3549		-0.17946	0.382008	no	WP_011366203.1	MULTISPECIES: peptidylprolyl isomerase [Geobacter]
GMET_RS05590	Gmet_1114		-0.179366	0.796807	no	WP_004513770.1	hypothetical protein [Geobacter metallireducens]
GMET_RS17515	Gmet_3493		-0.179037	0.601469	no	WP_004513650.1	nitric-oxide reductase large subunit [Geobacter metallireducens]
GMET_RS08705	Gmet_1729		-0.179001	0.589367	no	WP_004513374.1	hypothetical protein [Geobacter metallireducens]
GMET_RS01045	Gmet_0208		-0.178698	0.544475	no	WP_004512797.1	hypothetical protein [Geobacter metallireducens]
GMET_RS08815	Gmet_1752		-0.1777	0.5935	no	WP_004513352.1	hypothetical protein [Geobacter metallireducens]
GMET_RS04705	Gmet_0940		-0.177341	0.395323	no	WP_004514423.1	glycogen/starch/alpha-glucan phosphorylase [Geobacter metallireducens]
GMET_RS04920	Gmet_0983	accB	-0.177058	0.617602	no	WP_004514378.1	MULTISPECIES: acetyl-CoA carboxylase biotin carboxyl carrier protein [Geobacter]
GMET_RS02285	Gmet_0457	pseC	-0.176925	0.544783	no	WP_011365672.1	UDP-4-amino-4,6-dideoxy-N-acetyl-beta-L-altrosamine transaminase [Geobacter metallireducens]
GMET_RS06475	Gmet_1286	rapZ	-0.176687	0.611709	no	WP_004512080.1	RNase adapter RapZ [Geobacter metallireducens]
GMET_RS04135	Gmet_0826		-0.176045	0.493257	no	WP_004514413.1	hypothetical protein [Geobacter metallireducens]
GMET_RS06995	Gmet_1389		-0.175251	0.695751	no	WP_004513119.1	lysylphosphatidylglycerol synthase transmembrane domain-containing protein [Geobacter metallireducens]
GMET_RS13275	Gmet_2647		-0.174522	0.818251	no	WP_004511815.1	flavodoxin family protein [Geobacter metallireducens]
GMET_RS08670	Gmet_1722	icmF	-0.174298	0.884527	no	WP_004513381.1	methylmalonyl-CoA mutase family protein [Geobacter metallireducens]
GMET_RS00480	Gmet_0096		-0.174104	0.631308	no	WP_004514101.1	M48 family metallopeptidase [Geobacter metallireducens]
GMET_RS01060	Gmet_0211	dapA	-0.173499	0.438951	no	WP_004512800.1	4-hydroxy-tetrahydrodipicolinate synthase [Geobacter metallireducens]
GMET_RS04525	Gmet_0904	speA	-0.173398	0.562535	no	WP_004513934.1	arginine decarboxylase [Geobacter metallireducens]
GMET_RS05080	Gmet_1016	acnA	-0.173139	0.469541	no	WP_004513187.1	aconitate hydratase AcnA [Geobacter metallireducens]
GMET_RS00375	Gmet_0075	gatA	-0.17247	0.600763	no	WP_004514199.1	Asp-tRNA(Asn)/Glu-tRNA(Gln) amidotransferase subunit GatA [Geobacter metallireducens]
GMET_RS06565	Gmet_1304	rsmA	-0.171549	0.724063	no	WP_004512062.1	16S rRNA (adenine(1518)-N(6)/adenine(1519)-N(6))-dimethyltransferase RsmA [Geobacter metallireducens]
GMET_RS03285	Gmet_0654	rplQ	-0.170879	0.399347	no	WP_004514262.1	50S ribosomal protein L17 [Geobacter metallireducens]
GMET_RS00975	Gmet_0194	larC	-0.170492	0.430827	no	WP_004512783.1	nickel pincer cofactor biosynthesis protein LarC [Geobacter metallireducens]
GMET_RS17065	Gmet_3404	pdxA	-0.169143	0.593424	no	WP_011366188.1	4-hydroxythreonine-4-phosphate dehydrogenase PdxA [Geobacter metallireducens]
GMET_RS13745	Gmet_2742		-0.16913	0.78954	no	WP_004511717.1	hypothetical protein [Geobacter metallireducens]
GMET_RS13195	Gmet_2630		-0.167812	0.680575	no	WP_011366077.1	ATP-binding cassette domain-containing protein [Geobacter metallireducens]
GMET_RS16800	Gmet_3352	nuoD	-0.167175	0.389427	no	WP_004512578.1	NADH dehydrogenase (quinone) subunit D [Geobacter metallireducens]
GMET_RS01310	Gmet_0261		-0.166628	0.43335	no	WP_004513578.1	MULTISPECIES: DUF4388 domain-containing protein [Geobacter]
GMET_RS00625	Gmet_0124		-0.166172	0.539331	no	WP_004514129.1	putative DNA modification/repair radical SAM protein [Geobacter metallireducens]
GMET_RS17060	Gmet_3403		-0.165513	0.604232	no	WP_011366187.1	biosynthetic peptidoglycan transglycosylase [Geobacter metallireducens]
GMET_RS06870	Gmet_1364		-0.165426	0.415639	no	WP_004513144.1	2-oxoacid:acceptor oxidoreductase family protein [Geobacter metallireducens]
GMET_RS00815	Gmet_0162		-0.165161	0.757828	no	WP_004512749.1	MULTISPECIES: ankyrin repeat domain-containing protein [Geobacter]
GMET_RS03000	Gmet_0600		-0.164808	0.509306	no	WP_011365693.1	PKD domain-containing protein [Geobacter metallireducens]
GMET_RS08905	Gmet_1770		-0.164674	0.501504	no	WP_004513333.1	dihydroorotase [Geobacter metallireducens]
GMET_RS04745	Gmet_0948		-0.164341	0.659573	no	WP_004514431.1	thiamine pyrophosphate-dependent enzyme [Geobacter metallireducens]
GMET_RS02115	Gmet_0423		-0.164334	0.705941	no	WP_004512395.1	radical SAM protein [Geobacter metallireducens]
GMET_RS06945	Gmet_1379		-0.163616	0.532169	no	WP_238378987.1	ATP-binding protein [Geobacter metallireducens]
GMET_RS16860	Gmet_3364	gspD	-0.163457	0.445936	no	WP_004512590.1	type II secretion system secretin GspD [Geobacter metallireducens]
GMET_RS03015	Gmet_0603	asd	-0.162785	0.428622	no	WP_004514733.1	MULTISPECIES: aspartate-semialdehyde dehydrogenase [Geobacter]
GMET_RS13085	Gmet_2607	lpxC	-0.162775	0.550433	no	WP_004511854.1	UDP-3-O-acyl-N-acetylglucosamine deacetylase [Geobacter metallireducens]
GMET_RS08980	Gmet_1783		-0.162448	0.455119	no	WP_011365871.1	tyrosine-type recombinase/integrase [Geobacter metallireducens]
GMET_RS17070	Gmet_3405		-0.161134	0.528265	no	WP_004514212.1	F0F1 ATP synthase subunit epsilon [Geobacter metallireducens]
GMET_RS05810	Gmet_1159	galU	-0.159974	0.618669	no	WP_004513424.1	MULTISPECIES: UTP--glucose-1-phosphate uridylyltransferase GalU [Geobacter]
GMET_RS08435	Gmet_1676	glpK	-0.159912	0.57991	no	WP_004511388.1	glycerol kinase GlpK [Geobacter metallireducens]
GMET_RS09525	Gmet_1885		-0.158561	0.627418	no	WP_004511959.1	pyridoxine 5'-phosphate synthase [Geobacter metallireducens]
GMET_RS06935	Gmet_1377		-0.158419	0.583844	no	WP_004513131.1	transglycosylase SLT domain-containing protein [Geobacter metallireducens]
GMET_RS16870	Gmet_3366	gspF	-0.157034	0.627482	no	WP_004512592.1	type II secretion system inner membrane protein GspF [Geobacter metallireducens]
GMET_RS11880	Gmet_2357	bamA	-0.156524	0.503377	no	WP_004513263.1	outer membrane protein assembly factor BamA [Geobacter metallireducens]
GMET_RS13480	Gmet_2688	amrA	-0.156152	0.68297	no	WP_004511773.1	AmmeMemoRadiSam system protein A [Geobacter metallireducens]
GMET_RS07640	Gmet_1517		-0.156147	0.67961	no	WP_004511550.1	FtsX-like permease family protein [Geobacter metallireducens]
GMET_RS07775	Gmet_1545		-0.155541	0.443023	no	WP_004511521.1	GerMN domain-containing protein [Geobacter metallireducens]
GMET_RS08215	Gmet_1635		-0.155211	0.457777	no	WP_004511429.1	tetratricopeptide repeat protein [Geobacter metallireducens]
GMET_RS06240	Gmet_1239		-0.153792	0.778904	no	WP_004512130.1	ATP-binding protein [Geobacter metallireducens]
GMET_RS07950	Gmet_1581	bioD	-0.152726	0.84682	no	WP_004511484.1	dethiobiotin synthase [Geobacter metallireducens]
GMET_RS03395	Gmet_0676		-0.152033	0.607786	no	WP_004514067.1	site-specific DNA-methyltransferase [Geobacter metallireducens]
GMET_RS03915	Gmet_0782		-0.152014	0.653764	no	WP_004513527.1	EAL domain-containing protein [Geobacter metallireducens]
GMET_RS03820	Gmet_0763		-0.151447	0.51687	no	WP_004513508.1	GPMC system transcriptional regulator [Geobacter metallireducens]
GMET_RS02100	Gmet_0420		-0.15096	0.571777	no	WP_011365665.1	TetR/AcrR family transcriptional regulator [Geobacter metallireducens]
GMET_RS09565	Gmet_1892	recD	-0.150884	0.654314	no	WP_004511952.1	exodeoxyribonuclease V subunit alpha [Geobacter metallireducens]
GMET_RS03390	Gmet_0675		-0.150578	0.57067	no	WP_004514066.1	DEAD/DEAH box helicase family protein [Geobacter metallireducens]
GMET_RS16055	Gmet_3204		-0.150323	0.675862	no	WP_004512642.1	MULTISPECIES: TraR/DksA family transcriptional regulator [Geobacter]
GMET_RS11890	Gmet_2359		-0.15029	0.624546	no	WP_004513261.1	lipoprotein-releasing ABC transporter permease subunit [Geobacter metallireducens]
GMET_RS04585	Gmet_0916		-0.149494	0.572792	no	WP_004513946.1	phosphoribosylaminoimidazolesuccinocarboxamide synthase [Geobacter metallireducens]
GMET_RS13525	Gmet_2698		-0.149407	0.626176	no	WP_004511763.1	sensor histidine kinase [Geobacter metallireducens]
GMET_RS15500	Gmet_3092		-0.149006	0.8951	no	WP_004514546.1	DUF4258 domain-containing protein [Geobacter metallireducens]
GMET_RS06505	Gmet_1292		-0.14888	0.635033	no	WP_004512074.1	HAMP domain-containing sensor histidine kinase [Geobacter metallireducens]
GMET_RS14305	Gmet_2855	moeB	-0.148275	0.697593	no	WP_004514561.1	molybdopterin-synthase adenylyltransferase MoeB [Geobacter metallireducens]
GMET_RS13400	Gmet_2671		-0.147983	0.745973	no	WP_004511790.1	uracil-DNA glycosylase [Geobacter metallireducens]
GMET_RS15165	Gmet_3024		-0.147131	0.705794	no	WP_238378946.1	aminopeptidase [Geobacter metallireducens]
GMET_RS13595	Gmet_2712		-0.14535	0.700562	no	WP_004511748.1	response regulator [Geobacter metallireducens]
GMET_RS08650	Gmet_1719		-0.145194	0.735162	no	WP_004513384.1	thiolase family protein [Geobacter metallireducens]
GMET_RS02745	Gmet_0550		-0.145004	0.712693	no	WP_004512246.1	hypothetical protein [Geobacter metallireducens]
GMET_RS07730	Gmet_1535		-0.14496	0.849246	no	WP_004511531.1	outer membrane protein transport protein [Geobacter metallireducens]
GMET_RS11830	Gmet_2347	lpxK	-0.143807	0.828849	no	WP_004513273.1	tetraacyldisaccharide 4'-kinase [Geobacter metallireducens]
GMET_RS12315	Gmet_2446		-0.142935	0.667666	no	WP_004512454.1	carotenoid oxygenase family protein [Geobacter metallireducens]
GMET_RS06085	Gmet_1209		-0.142383	0.657567	no	WP_004512161.1	clostripain-related cysteine peptidase [Geobacter metallireducens]
GMET_RS04360	Gmet_0870	cysE	-0.141849	0.678226	no	WP_004513016.1	serine O-acetyltransferase [Geobacter metallireducens]
GMET_RS13030	Gmet_2596	nuoB	-0.141821	0.769177	no	WP_004511865.1	NADH-quinone oxidoreductase subunit NuoB [Geobacter metallireducens]
GMET_RS08455	Gmet_1680		-0.14106	0.69454	no	WP_004511384.1	MULTISPECIES: hypothetical protein [Geobacter]
GMET_RS12115	Gmet_2406		-0.140993	0.641588	no	WP_004512494.1	ABC transporter permease [Geobacter metallireducens]
GMET_RS16210	Gmet_3235	cobA	-0.140837	0.613369	no	WP_011366164.1	uroporphyrinogen-III C-methyltransferase [Geobacter metallireducens]
GMET_RS17255	Gmet_3441		-0.140004	0.82414	no	WP_004514669.1	hypothetical protein [Geobacter metallireducens]
GMET_RS04410	Gmet_0880		-0.139785	0.570826	no	WP_004513026.1	Ppx/GppA phosphatase family protein [Geobacter metallireducens]
GMET_RS12865	Gmet_2562		-0.139173	0.687359	no	WP_004513472.1	ATP-binding protein [Geobacter metallireducens]
GMET_RS00420	Gmet_0084		-0.138521	0.832555	no	WP_004514779.1	YiiX/YebB-like N1pC/P60 family cysteine hydrolase [Geobacter metallireducens]
GMET_RS18445	Gmet_2687		-0.138201	0.648566	no	WP_238378934.1	hypothetical protein [Geobacter metallireducens]
GMET_RS02430	Gmet_0486	cbiB	-0.137291	0.829341	no	WP_004513855.1	adenosylcobinamide-phosphate synthase CbiB [Geobacter metallireducens]
GMET_RS16900	Gmet_3372	gspL	-0.137273	0.665261	no	WP_004512598.1	type II secretion system protein GspL [Geobacter metallireducens]
GMET_RS06980	Gmet_1386	rnr	-0.136341	0.595415	no	WP_004513122.1	ribonuclease R [Geobacter metallireducens]
GMET_RS03695	Gmet_0737		-0.13634	0.529713	no	WP_238378970.1	PilC/PilY family type IV pilus protein [Geobacter metallireducens]
GMET_RS12975	Gmet_2584		-0.136132	0.758585	no	WP_004513450.1	PEP-CTERM sorting domain-containing protein [Geobacter metallireducens]
GMET_RS15575	Gmet_3107		-0.13585	0.677678	no	WP_004514282.1	hypothetical protein [Geobacter metallireducens]
GMET_RS08515	Gmet_1692		-0.134614	0.918035	no	WP_011365860.1	acyl-CoA thioesterase [Geobacter metallireducens]
GMET_RS17010	Gmet_3394		-0.134297	0.778641	no	WP_004512620.1	hypothetical protein [Geobacter metallireducens]
GMET_RS13730	Gmet_2739		-0.133649	0.721695	no	WP_004511720.1	chemotaxis protein [Geobacter metallireducens]
GMET_RS16810	Gmet_3354		-0.133471	0.556308	no	WP_004512580.1	NADH-quinone oxidoreductase subunit B [Geobacter metallireducens]
GMET_RS11960	Gmet_2373		-0.133239	0.56476	no	WP_004513247.1	nicotinate phosphoribosyltransferase [Geobacter metallireducens]
GMET_RS14185	Gmet_2831		-0.132086	0.764111	no	WP_004513972.1	alginate export family protein [Geobacter metallireducens]
GMET_RS14960	Gmet_2983	polA	-0.131307	0.642662	no	WP_004514474.1	DNA polymerase I [Geobacter metallireducens]
GMET_RS04485	Gmet_0895		-0.131234	0.77949	no	WP_004513042.1	Maf family nucleotide pyrophosphatase [Geobacter metallireducens]
GMET_RS02070	Gmet_0414	murB	-0.130843	0.701372	no	WP_004512386.1	UDP-N-acetylmuramate dehydrogenase [Geobacter metallireducens]
GMET_RS12890	Gmet_2567	lpxA	-0.130682	0.651433	no	WP_004513467.1	acyl-ACP--UDP-N-acetylglucosamine O-acyltransferase [Geobacter metallireducens]
GMET_RS16195	Gmet_3232	ccsB	-0.129829	0.707331	no	WP_004512671.1	MULTISPECIES: c-type cytochrome biogenesis protein CcsB [Geobacter]
GMET_RS11735	Gmet_2328		-0.12883	0.698917	no	WP_004513292.1	YicC/YloC family endoribonuclease [Geobacter metallireducens]
GMET_RS17140	Gmet_3419	nifJ	-0.127889	0.506428	no	WP_004514226.1	pyruvate:ferredoxin (flavodoxin) oxidoreductase [Geobacter metallireducens]
GMET_RS02455	Gmet_0492		-0.127772	0.707224	no	WP_004512188.1	metal ABC transporter ATP-binding protein [Geobacter metallireducens]
GMET_RS01340	Gmet_0267		-0.127705	0.838705	no	WP_004513584.1	tRNA pseudouridine(65) synthase TruC [Geobacter metallireducens]
GMET_RS00495	Gmet_0099		-0.127559	0.831646	no	WP_004514104.1	elongation factor P [Geobacter metallireducens]
GMET_RS01115	Gmet_0222		-0.126661	0.629632	no	WP_004512811.1	bifunctional methionine sulfoxide reductase B/A protein [Geobacter metallireducens]
GMET_RS07165	Gmet_1421		-0.125771	0.646982	no	WP_004511646.1	sigma-70 family RNA polymerase sigma factor [Geobacter metallireducens]
GMET_RS08630	Gmet_1715		-0.125339	0.817341	no	WP_004514139.1	acyl-CoA dehydrogenase [Geobacter metallireducens]
GMET_RS15080	Gmet_3008	dtd	-0.124165	0.761275	no	WP_004514320.1	D-aminoacyl-tRNA deacylase [Geobacter metallireducens]
GMET_RS00580	Gmet_0115		-0.123961	0.689257	no	WP_004514120.1	patatin-like phospholipase family protein [Geobacter metallireducens]
GMET_RS14290	Gmet_2851	clpB	-0.123404	0.582794	no	WP_004514565.1	ATP-dependent chaperone ClpB [Geobacter metallireducens]
GMET_RS00865	Gmet_0172		-0.122699	0.666214	no	WP_004512760.1	NADH-quinone oxidoreductase subunit N [Geobacter metallireducens]
GMET_RS17680	Gmet_3526		-0.122642	0.567559	no	WP_004513683.1	DUF2155 domain-containing protein [Geobacter metallireducens]
GMET_RS07905	Gmet_1572		-0.122282	0.651263	no	WP_238378998.1	enoyl-CoA hydratase-related protein [Geobacter metallireducens]
GMET_RS13615	Gmet_2716		-0.122087	0.845368	no	WP_004511744.1	hypoxanthine-guanine phosphoribosyltransferase [Geobacter metallireducens]
GMET_RS15990	Gmet_3191		-0.121819	0.641692	no	WP_004512629.1	TIGR03960 family B12-binding radical SAM protein [Geobacter metallireducens]
GMET_RS15170	Gmet_3025		-0.120935	0.747846	no	WP_004514339.1	FapA family protein [Geobacter metallireducens]
GMET_RS16425	Gmet_3277	radA	-0.12086	0.686177	no	WP_004512715.1	DNA repair protein RadA [Geobacter metallireducens]
GMET_RS00770	Gmet_0153		-0.119846	0.585582	no	WP_004512740.1	NADH-quinone oxidoreductase subunit B/C/D [Geobacter metallireducens]
GMET_RS02045	Gmet_0409	mraY	-0.119789	0.684392	no	WP_004512381.1	MULTISPECIES: phospho-N-acetylmuramoyl-pentapeptide-transferase [Geobacter]
GMET_RS12045	Gmet_2391	malQ	-0.119739	0.684121	no	WP_004514767.1	4-alpha-glucanotransferase [Geobacter metallireducens]
GMET_RS08315	Gmet_1653	gpmA	-0.119565	0.791778	no	WP_004511410.1	2,3-diphosphoglycerate-dependent phosphoglycerate mutase [Geobacter metallireducens]
GMET_RS13600	Gmet_2713		-0.119279	0.622726	no	WP_004511747.1	S41 family peptidase [Geobacter metallireducens]
GMET_RS13460	Gmet_2683		-0.118124	0.78568	no	WP_011366082.1	PfkB family carbohydrate kinase [Geobacter metallireducens]
GMET_RS13665	Gmet_2726		-0.117666	0.743875	no	WP_004511734.1	neutral zinc metallopeptidase [Geobacter metallireducens]
GMET_RS03510	Gmet_0699		-0.117134	0.726601	no	WP_004514090.1	aminotransferase class I/II-fold pyridoxal phosphate-dependent enzyme [Geobacter metallireducens]
GMET_RS00505	Gmet_0100		-0.11691	0.591509	no	WP_004514105.1	MULTISPECIES: cytochrome c3 family protein [Geobacter]
GMET_RS15805	Gmet_3154	gcvH	-0.116629	0.782447	no	WP_004513870.1	glycine cleavage system protein GcvH [Geobacter metallireducens]
GMET_RS05250	Gmet_1048		-0.116385	0.733159	no	WP_004513222.1	DUF2326 domain-containing protein [Geobacter metallireducens]
GMET_RS04925	Gmet_0984	accC	-0.116105	0.628135	no	WP_004514379.1	acetyl-CoA carboxylase biotin carboxylase subunit [Geobacter metallireducens]
GMET_RS06615	Gmet_1312		-0.116015	0.730016	no	WP_004514785.1	MULTISPECIES: GDP-L-fucose synthase [Geobacter]
GMET_RS17565	Gmet_3504		-0.114962	0.630998	no	WP_004513660.1	cobalamin-dependent protein [Geobacter metallireducens]
GMET_RS01760	Gmet_0353		-0.114689	0.717591	no	WP_011365658.1	DUF3187 family protein [Geobacter metallireducens]
GMET_RS16360	Gmet_3263		-0.114664	0.566572	no	WP_011366169.1	sigma-54 dependent transcriptional regulator [Geobacter metallireducens]
GMET_RS12875	Gmet_2564		-0.114229	0.8036	no	WP_004513470.1	hydrolase [Geobacter metallireducens]
GMET_RS08260	Gmet_1644	panP	-0.113468	0.625597	no	WP_004511420.1	putative pyridoxal-dependent aspartate 1-decarboxylase [Geobacter metallireducens]
GMET_RS00035	Gmet_0007		-0.113165	0.664737	no	WP_011365616.1	IS481-like element ISGme9 family transposase [Geobacter metallireducens]
GMET_RS00465	Gmet_0093		-0.113165	0.664737	no	WP_011365616.1	IS481-like element ISGme9 family transposase [Geobacter metallireducens]
GMET_RS03555	Gmet_0708		-0.113165	0.664737	no	WP_011365616.1	IS481-like element ISGme9 family transposase [Geobacter metallireducens]
GMET_RS11370	Gmet_2256		-0.113165	0.664737	no	WP_011365616.1	IS481-like element ISGme9 family transposase [Geobacter metallireducens]
GMET_RS13015	Gmet_2593		-0.113165	0.664737	no	WP_011365616.1	IS481-like element ISGme9 family transposase [Geobacter metallireducens]
GMET_RS15440	Gmet_3081		-0.113165	0.664737	no	WP_011365616.1	IS481-like element ISGme9 family transposase [Geobacter metallireducens]
GMET_RS04315	Gmet_0862	pheA	-0.112936	0.722913	no	WP_004513008.1	prephenate dehydratase [Geobacter metallireducens]
GMET_RS08565	Gmet_1702		-0.11245	0.778709	no	WP_004514152.1	hypothetical protein [Geobacter metallireducens]
GMET_RS09775	Gmet_1935		-0.112434	0.676319	no	WP_004511908.1	polyprenyl synthetase family protein [Geobacter metallireducens]
GMET_RS00620	Gmet_0123		-0.112301	0.733556	no	WP_011365627.1	NADH:flavin oxidoreductase [Geobacter metallireducens]
GMET_RS00550	Gmet_0109		-0.11128	0.823559	no	WP_011365626.1	M48 family metallopeptidase [Geobacter metallireducens]
GMET_RS17075	Gmet_3406	atpD	-0.110046	0.581126	no	WP_004514213.1	F0F1 ATP synthase subunit beta [Geobacter metallireducens]
GMET_RS15390	Gmet_3071		-0.109767	0.71346	no	WP_004513630.1	cation diffusion facilitator family transporter [Geobacter metallireducens]
GMET_RS01220	Gmet_0243		-0.10948	0.742701	no	WP_011365640.1	glycosyltransferase family 39 protein [Geobacter metallireducens]
GMET_RS01105	Gmet_0220		-0.108948	0.892957	no	WP_004512809.1	type II toxin-antitoxin system Phd/YefM family antitoxin [Geobacter metallireducens]
GMET_RS09270	Gmet_1841		-0.108447	0.67703	no	WP_004512005.1	dihydroorotate dehydrogenase [Geobacter metallireducens]
GMET_RS02240	Gmet_0448		-0.107397	0.775866	no	WP_011365670.1	glycoside hydrolase family 57 [Geobacter metallireducens]
GMET_RS15265	Gmet_3044		-0.10649	0.598384	no	WP_004513604.1	acetyl-CoA hydrolase/transferase C-terminal domain-containing protein [Geobacter metallireducens]
GMET_RS06290	Gmet_1249	lptF	-0.106412	0.814074	no	WP_011365791.1	LPS export ABC transporter permease LptF [Geobacter metallireducens]
GMET_RS09900	Gmet_1960	trpS	-0.106295	0.728373	no	WP_004511884.1	MULTISPECIES: tryptophan--tRNA ligase [Geobacter]
GMET_RS16995	Gmet_3391	mqnE	-0.104993	0.777563	no	WP_004512617.1	aminofutalosine synthase MqnE [Geobacter metallireducens]
GMET_RS04090	Gmet_0817		-0.104768	0.780419	no	WP_004514404.1	hypothetical protein [Geobacter metallireducens]
GMET_RS08135	Gmet_1619		-0.104558	0.768594	no	WP_004511445.1	RtcB family protein [Geobacter metallireducens]
GMET_RS06845	Gmet_1359		-0.104473	0.575773	no	WP_004513149.1	NADP-dependent isocitrate dehydrogenase [Geobacter metallireducens]
GMET_RS08200	Gmet_1632		-0.104276	0.641648	no	WP_004511432.1	MoxR family ATPase [Geobacter metallireducens]
GMET_RS17120	Gmet_3415	selB	-0.103992	0.681383	no	WP_011366189.1	selenocysteine-specific translation elongation factor [Geobacter metallireducens]
GMET_RS15945	Gmet_3182	pcnB	-0.103632	0.763022	no	WP_004513899.1	polynucleotide adenylyltransferase PcnB [Geobacter metallireducens]
GMET_RS13470	Gmet_2685	rlmN	-0.103389	0.729953	no	WP_004511775.1	23S rRNA (adenine(2503)-C(2))-methyltransferase RlmN [Geobacter metallireducens]
GMET_RS02635	Gmet_0528		-0.10336	0.73424	no	WP_004512224.1	MULTISPECIES: heavy metal response regulator transcription factor [Geobacter]
GMET_RS02730	Gmet_0547	murI	-0.102326	0.75717	no	WP_011365679.1	glutamate racemase [Geobacter metallireducens]
GMET_RS00705	Gmet_0140		-0.101283	0.774745	no	WP_004512725.1	cytochrome c biogenesis protein ResB [Geobacter metallireducens]
GMET_RS00720	Gmet_0143		-0.101028	0.62217	no	WP_004512728.1	MULTISPECIES: hypothetical protein [Geobacter]
GMET_RS17595	Gmet_3510		-0.100859	0.838408	no	WP_004513666.1	hypothetical protein [Geobacter metallireducens]
GMET_RS07765	Gmet_1543		-0.100341	0.710327	no	WP_004511523.1	YHS domain-containing protein [Geobacter metallireducens]
GMET_RS06865	Gmet_1363		-0.098782	0.615004	no	WP_004513145.1	2-oxoacid:ferredoxin oxidoreductase subunit beta [Geobacter metallireducens]
GMET_RS02515	Gmet_0504		-0.0985472	0.651609	no	WP_004512200.1	bifunctional homocysteine S-methyltransferase/methylenetetrahydrofolate reductase [Geobacter metallireducens]
GMET_RS02680	Gmet_0537	extO	-0.0979694	0.809823	no	WP_238379013.1	selenite/tellurite reduction operon b-type cytochrome iron-sulfur cluster-binding subunit ExtO [Geobacter metallireducens]
GMET_RS13430	Gmet_2677		-0.0979639	0.796159	no	WP_004511784.1	response regulator [Geobacter metallireducens]
GMET_RS06930	Gmet_1376		-0.0979389	0.820822	no	WP_004513132.1	TolC family protein [Geobacter metallireducens]
GMET_RS14130	Gmet_2820	shc	-0.0975758	0.61398	no	WP_004513984.1	MULTISPECIES: squalene--hopene cyclase [Geobacter]
GMET_RS06785	Gmet_1349	hrpB	-0.0972749	0.854751	no	WP_004513159.1	ATP-dependent helicase HrpB [Geobacter metallireducens]
GMET_RS13065	Gmet_2603		-0.0966957	0.883215	no	WP_004511858.1	type II toxin-antitoxin system PemK/MazF family toxin [Geobacter metallireducens]
GMET_RS03475	Gmet_0692	nifV	-0.0947184	0.94928	no	WP_011365709.1	homocitrate synthase [Geobacter metallireducens]
GMET_RS05180	Gmet_1035	pta	-0.0947003	0.762697	no	WP_004513208.1	phosphate acetyltransferase [Geobacter metallireducens]
GMET_RS03240	Gmet_0644	rpmD	-0.0941165	0.888184	no	WP_004514254.1	50S ribosomal protein L30 [Geobacter metallireducens]
GMET_RS03945	Gmet_0788		-0.0937001	0.761094	no	WP_004513533.1	MlaE family lipid ABC transporter permease subunit [Geobacter metallireducens]
GMET_RS11800	Gmet_2341		-0.0936664	0.845328	no	WP_004513279.1	glycosyltransferase family 9 protein [Geobacter metallireducens]
GMET_RS02565	Gmet_0514	modC	-0.0930525	0.770096	no	WP_004512210.1	molybdenum ABC transporter ATP-binding protein [Geobacter metallireducens]
GMET_RS15545	Gmet_3101		-0.0928458	0.748714	no	WP_004514555.1	flagellar basal body-associated FliL family protein [Geobacter metallireducens]
GMET_RS04330	Gmet_0865	cmk	-0.0916898	0.884727	no	WP_004513011.1	(d)CMP kinase [Geobacter metallireducens]
GMET_RS12805	Gmet_2550		-0.0910099	0.700479	no	WP_004513484.1	MULTISPECIES: aspartate:alanine exchanger family transporter [Geobacter]
GMET_RS06130	Gmet_1218		-0.0909592	0.701901	no	WP_004512151.1	PAS domain S-box protein [Geobacter metallireducens]
GMET_RS01200	Gmet_0239		-0.0909321	0.888214	no	WP_004513555.1	nucleoside deaminase [Geobacter metallireducens]
GMET_RS17165	Gmet_3423		-0.0906235	0.864743	no	WP_004514230.1	ABC transporter ATP-binding protein [Geobacter metallireducens]
GMET_RS12870	Gmet_2563		-0.0904133	0.769013	no	WP_004513471.1	sigma-54 dependent transcriptional regulator [Geobacter metallireducens]
GMET_RS14280	Gmet_2849	ispE	-0.0903151	0.757153	no	WP_004514567.1	4-(cytidine 5'-diphospho)-2-C-methyl-D-erythritol kinase [Geobacter metallireducens]
GMET_RS03950	Gmet_0789		-0.0890448	0.766016	no	WP_004513534.1	NADP-dependent glyceraldehyde-3-phosphate dehydrogenase [Geobacter metallireducens]
GMET_RS09190	Gmet_1825		-0.08855	0.77057	no	WP_004512020.1	phenylacetate--CoA ligase [Geobacter metallireducens]
GMET_RS07205	Gmet_1429		-0.0878894	0.72622	no	WP_004511639.1	Slp family lipoprotein [Geobacter metallireducens]
GMET_RS07250	Gmet_1439	lexA	-0.0874262	0.858394	no	WP_004511630.1	transcriptional repressor LexA [Geobacter metallireducens]
GMET_RS06040	Gmet_1200		-0.0870276	0.6941	no	WP_004512170.1	CHAT domain-containing protein [Geobacter metallireducens]
GMET_RS06275	Gmet_1246	gptM	-0.0865613	0.83996	no	WP_004512122.1	MULTISPECIES: geopeptide radical SAM maturase [Geobacter]
GMET_RS14500	Gmet_2889		-0.0864023	0.824487	no	WP_004512825.1	winged helix-turn-helix transcriptional regulator [Geobacter metallireducens]
GMET_RS01525	Gmet_0304		-0.0861247	0.716191	no	WP_004514016.1	phosphoenolpyruvate carboxylase [Geobacter metallireducens]
GMET_RS00950	Gmet_0189	hemB	-0.0859172	0.657516	no	WP_004512778.1	porphobilinogen synthase [Geobacter metallireducens]
GMET_RS16190	Gmet_3231		-0.0858153	0.872414	no	WP_004512670.1	bifunctional precorrin-2 dehydrogenase/sirohydrochlorin ferrochelatase [Geobacter metallireducens]
GMET_RS17855	Gmet_3559	mnmG	-0.0856259	0.772189	no	WP_004513715.1	tRNA uridine-5-carboxymethylaminomethyl(34) synthesis enzyme MnmG [Geobacter metallireducens]
GMET_RS08760	Gmet_1741		-0.0850551	0.786671	no	WP_004513364.1	hypothetical protein [Geobacter metallireducens]
GMET_RS13145	Gmet_2619	zwf	-0.0834151	0.726269	no	WP_238378928.1	glucose-6-phosphate dehydrogenase [Geobacter metallireducens]
GMET_RS09390	Gmet_1865		-0.083378	0.732976	no	WP_004511981.1	type II secretion system F family protein [Geobacter metallireducens]
GMET_RS01315	Gmet_0262		-0.0831813	0.833945	no	WP_004513579.1	MULTISPECIES: YceH family protein [Geobacter]
GMET_RS11555	Gmet_2292	guaA	-0.0829632	0.782895	no	WP_004514506.1	MULTISPECIES: glutamine-hydrolyzing GMP synthase [Geobacter]
GMET_RS01970	Gmet_0395	rpoD	-0.0809099	0.69443	no	WP_004512367.1	MULTISPECIES: RNA polymerase sigma factor RpoD [Geobacter]
GMET_RS04935	Gmet_0986		-0.0808336	0.88223	no	WP_004514381.1	menaquinone biosynthesis protein [Geobacter metallireducens]
GMET_RS07160	Gmet_1420		-0.0807941	0.828283	no	WP_004511647.1	protein-L-isoaspartate(D-aspartate) O-methyltransferase [Geobacter metallireducens]
GMET_RS16325	Gmet_3258		-0.0807562	0.837734	no	WP_004512696.1	DUF86 domain-containing protein [Geobacter metallireducens]
GMET_RS00135	Gmet_0027		-0.0807482	0.819791	no	WP_238378956.1	hypothetical protein [Geobacter metallireducens]
GMET_RS01250	Gmet_0249	ctaD	-0.0806904	0.874077	no	WP_004513565.1	cytochrome c oxidase subunit I [Geobacter metallireducens]
GMET_RS10055	Gmet_1991		-0.0796992	0.806608	no	WP_004512959.1	GAF domain-containing protein [Geobacter metallireducens]
GMET_RS08340	Gmet_1658		-0.0795947	0.854071	no	WP_011365854.1	7-carboxy-7-deazaguanine synthase QueE [Geobacter metallireducens]
GMET_RS17420	Gmet_3475		-0.0792431	0.941145	no	WP_004513925.1	GTPase domain-containing protein [Geobacter metallireducens]
GMET_RS01230	Gmet_0245		-0.0787701	0.800303	no	WP_004513561.1	hypothetical protein [Geobacter metallireducens]
GMET_RS14245	Gmet_2843	rpsR	-0.0786405	0.831491	no	WP_004514573.1	MULTISPECIES: 30S ribosomal protein S18 [Geobacter]
GMET_RS13975	Gmet_2789		-0.0784889	0.905971	no	WP_004511673.1	response regulator [Geobacter metallireducens]
GMET_RS18020	no record		-0.0772919	0.808234	no	WP_238379090.1	relaxase/mobilization nuclease domain-containing protein [Geobacter metallireducens]
GMET_RS15445	Gmet_3082		-0.0769286	0.743119	no	WP_004514536.1	aspartate ammonia-lyase [Geobacter metallireducens]
GMET_RS16840	Gmet_3360	atpE	-0.0767267	0.857418	no	WP_004512586.1	MULTISPECIES: ATP synthase F0 subunit C [Geobacter]
GMET_RS15625	Gmet_3117		-0.0766106	0.822034	no	WP_004514292.1	MULTISPECIES: response regulator [Geobacter]
GMET_RS01615	Gmet_3581		-0.0762564	0.876296	no	GMET_RS01615	IS5/IS1182 family transposase
GMET_RS00145	Gmet_0029	groL	-0.0758052	0.706172	no	WP_004513795.1	chaperonin GroEL [Geobacter metallireducens]
GMET_RS05640	Gmet_1126		-0.0750071	0.892804	no	WP_004513390.1	GPR1/FUN34/YaaH family transporter [Geobacter metallireducens]
GMET_RS01840	Gmet_0369		-0.0744466	0.863315	no	WP_011365661.1	4Fe-4S dicluster domain-containing protein [Geobacter metallireducens]
GMET_RS09030	Gmet_1793		-0.0740535	0.792908	no	WP_004512053.1	TIR domain-containing protein [Geobacter metallireducens]
GMET_RS07935	Gmet_1578		-0.0730342	0.780688	no	WP_004511487.1	A-adding tRNA nucleotidyltransferase [Geobacter metallireducens]
GMET_RS09695	Gmet_1919		-0.0724265	0.819586	no	WP_004511924.1	response regulator [Geobacter metallireducens]
GMET_RS09215	Gmet_1830		-0.0720381	0.822344	no	WP_004512015.1	hypothetical protein [Geobacter metallireducens]
GMET_RS17795	Gmet_3547	mfd	-0.0714074	0.784628	no	WP_004513703.1	transcription-repair coupling factor [Geobacter metallireducens]
GMET_RS18975	Gmet_1345		-0.0705445	0.768446	no	WP_011365815.1	SLBB domain-containing protein [Geobacter metallireducens]
GMET_RS07790	Gmet_1548		-0.0704972	0.750328	no	WP_004511518.1	efflux RND transporter periplasmic adaptor subunit [Geobacter metallireducens]
GMET_RS13720	Gmet_2737		-0.0704949	0.894146	no	WP_004511722.1	ATP-binding protein [Geobacter metallireducens]
GMET_RS12015	Gmet_2384	mnmH	-0.0696496	0.883106	no	WP_004514757.1	tRNA 2-selenouridine(34) synthase MnmH [Geobacter metallireducens]
GMET_RS05780	Gmet_1153		-0.0691711	0.779091	no	WP_004513418.1	hemolysin family protein [Geobacter metallireducens]
GMET_RS09870	Gmet_1954	nadB	-0.0689285	0.754834	no	WP_004511890.1	L-aspartate oxidase [Geobacter metallireducens]
GMET_RS02985	Gmet_0598		-0.0674984	0.716687	no	WP_011365692.1	PKD domain-containing protein [Geobacter metallireducens]
GMET_RS11660	Gmet_2313		-0.0672319	0.773886	no	WP_004513307.1	MULTISPECIES: DUF4388 domain-containing protein [Geobacter]
GMET_RS15270	Gmet_3045		-0.0668165	0.861897	no	WP_081431803.1	ATP-binding protein [Geobacter metallireducens]
GMET_RS07010	Gmet_1392	aroE	-0.0662274	0.907588	no	WP_004513116.1	shikimate dehydrogenase [Geobacter metallireducens]
GMET_RS09275	Gmet_1842		-0.0659599	0.841255	no	WP_004512004.1	dihydroorotate dehydrogenase electron transfer subunit [Geobacter metallireducens]
GMET_RS18230	Gmet_0629	rplB	-0.0640819	0.74323	no	WP_004514240.1	MULTISPECIES: 50S ribosomal protein L2 [Geobacter]
GMET_RS00215	Gmet_0043		-0.0638512	0.810957	no	WP_004513810.1	diguanylate cyclase [Geobacter metallireducens]
GMET_RS13405	Gmet_2672		-0.0635834	0.798527	no	WP_004511789.1	zinc dependent phospholipase C family protein [Geobacter metallireducens]
GMET_RS17085	Gmet_3408	atpA	-0.0635792	0.770023	no	WP_004514215.1	F0F1 ATP synthase subunit alpha [Geobacter metallireducens]
GMET_RS00635	Gmet_0126		-0.0634145	0.937824	no	WP_004514131.1	DUF2288 domain-containing protein [Geobacter metallireducens]
GMET_RS10215	Gmet_2023		-0.0630174	0.913537	no	WP_238378904.1	polysaccharide deacetylase family protein [Geobacter metallireducens]
GMET_RS13215	Gmet_2634	cydD	-0.0623559	0.861196	no	WP_004511827.1	thiol reductant ABC exporter subunit CydD [Geobacter metallireducens]
GMET_RS03905	Gmet_0780		-0.062073	0.767974	no	WP_011365723.1	chemotaxis protein CheB [Geobacter metallireducens]
GMET_RS13880	Gmet_2769		-0.0608687	0.784237	no	WP_004511692.1	2-oxoglutarate dehydrogenase E1 component [Geobacter metallireducens]
GMET_RS16805	Gmet_3353		-0.0593602	0.787721	no	WP_004512579.1	NADH-quinone oxidoreductase subunit C [Geobacter metallireducens]
GMET_RS06690	Gmet_1327		-0.0593573	0.883481	no	WP_238378986.1	MULTISPECIES: hypothetical protein [Geobacter]
GMET_RS09415	Gmet_1870		-0.0586316	0.869015	no	WP_004511975.1	polyprenol monophosphomannose synthase [Geobacter metallireducens]
GMET_RS08410	Gmet_1671		-0.0581121	0.820023	no	WP_035468434.1	PBP1A family penicillin-binding protein [Geobacter metallireducens]
GMET_RS12405	Gmet_2464		-0.0580601	0.870402	no	WP_011366057.1	YchF/TatD family DNA exonuclease [Geobacter metallireducens]
GMET_RS08530	Gmet_1695		-0.0575761	0.834828	no	WP_004514159.1	beta-ketoacyl-[acyl-carrier-protein] synthase family protein [Geobacter metallireducens]
GMET_RS04700	Gmet_0939		-0.0574474	0.881048	no	WP_004514422.1	MULTISPECIES: replication-associated recombination protein A [Geobacter]
GMET_RS06370	Gmet_1265		-0.0571278	0.764999	no	WP_004512102.1	MULTISPECIES: 2-isopropylmalate synthase [Geobacter]
GMET_RS16175	Gmet_3228	uvrC	-0.0566222	0.827865	no	WP_004512667.1	excinuclease ABC subunit UvrC [Geobacter metallireducens]
GMET_RS12070	Gmet_2397		-0.0564328	0.835957	no	WP_011366047.1	MULTISPECIES: succinate dehydrogenase cytochrome b subunit [Geobacter]
GMET_RS12665	Gmet_2520		-0.0551948	0.902504	no	WP_004514531.1	nitrite/sulfite reductase [Geobacter metallireducens]
GMET_RS14190	Gmet_2832		-0.0549671	0.965607	no	WP_004513971.1	DUF2325 domain-containing protein [Geobacter metallireducens]
GMET_RS00845	Gmet_0168	nuoL	-0.054798	0.805443	no	WP_004512755.1	NADH-quinone oxidoreductase subunit L [Geobacter metallireducens]
GMET_RS16000	Gmet_3193	purT	-0.0544181	0.848423	no	WP_004512631.1	formate-dependent phosphoribosylglycinamide formyltransferase [Geobacter metallireducens]
GMET_RS12450	Gmet_2473	rfbB	-0.0535072	0.875673	no	WP_004512426.1	dTDP-glucose 4,6-dehydratase [Geobacter metallireducens]
GMET_RS17225	Gmet_3435		-0.0527637	0.854706	no	WP_004514663.1	RluA family pseudouridine synthase [Geobacter metallireducens]
GMET_RS06385	Gmet_1268		-0.0526359	0.811645	no	WP_004512099.1	3-isopropylmalate dehydratase large subunit [Geobacter metallireducens]
GMET_RS03830	Gmet_0765		-0.0522691	0.938018	no	WP_004513510.1	GPMC system MBL fold metallohydrolase [Geobacter metallireducens]
GMET_RS15175	Gmet_3026	coaE	-0.0521646	0.896123	no	WP_004514340.1	dephospho-CoA kinase [Geobacter metallireducens]
GMET_RS03050	Gmet_0610		-0.0516978	0.872322	no	GMET_RS03050	electron transfer flavoprotein subunit beta/FixA family protein
GMET_RS06310	Gmet_1253	frr	-0.0512693	0.83067	no	WP_004512114.1	MULTISPECIES: ribosome recycling factor [Geobacter]
GMET_RS05865	Gmet_1170		-0.0510822	0.95495	no	WP_004513436.1	MULTISPECIES: (deoxy)nucleoside triphosphate pyrophosphohydrolase [Geobacter]
GMET_RS17730	Gmet_3534	hrcA	-0.0509642	0.798278	no	WP_004513690.1	heat-inducible transcriptional repressor HrcA [Geobacter metallireducens]
GMET_RS00150	Gmet_0030		-0.0494295	0.825531	no	WP_004513796.1	serine protein kinase PrkA [Geobacter metallireducens]
GMET_RS13900	Gmet_2773		-0.0486743	0.948152	no	WP_004511688.1	AI-2E family transporter [Geobacter metallireducens]
GMET_RS16950	Gmet_3382		-0.0479766	0.832169	no	WP_004512608.1	MULTISPECIES: ATP-binding protein [Geobacter]
GMET_RS07270	Gmet_1443		-0.0478051	0.856374	no	WP_004511626.1	MULTISPECIES: flavin reductase family protein [Geobacter]
GMET_RS05910	Gmet_1179		-0.0476995	0.900621	no	WP_004513445.1	5-formyltetrahydrofolate cyclo-ligase [Geobacter metallireducens]
GMET_RS06120	Gmet_1216		-0.047294	0.894983	no	WP_004512154.1	acetyl-CoA carboxylase carboxyltransferase subunit alpha [Geobacter metallireducens]
GMET_RS06810	Gmet_1354		-0.0471957	0.877007	no	WP_011365817.1	proline--tRNA ligase [Geobacter metallireducens]
GMET_RS16770	Gmet_3346		-0.0470984	0.846434	no	WP_004512572.1	NADH-quinone oxidoreductase subunit J [Geobacter metallireducens]
GMET_RS14170	Gmet_2828		-0.0470674	0.856077	no	WP_011366108.1	methyl-accepting chemotaxis protein [Geobacter metallireducens]
GMET_RS01400	Gmet_0279	tssC	-0.0468533	0.932839	no	WP_004513596.1	MULTISPECIES: type VI secretion system contractile sheath large subunit [Geobacter]
GMET_RS17495	Gmet_3489		-0.0460697	0.894076	no	WP_004513646.1	molybdopterin-dependent oxidoreductase [Geobacter metallireducens]
GMET_RS02415	Gmet_0483	cobM	-0.045633	0.941878	no	WP_004513852.1	precorrin-4 C(11)-methyltransferase [Geobacter metallireducens]
GMET_RS00980	Gmet_0195		-0.045444	0.937259	no	WP_004512784.1	phosphatidylglycerophosphatase A [Geobacter metallireducens]
GMET_RS11750	Gmet_2331	waaC	-0.0454118	0.90883	no	WP_004513289.1	lipopolysaccharide heptosyltransferase I [Geobacter metallireducens]
GMET_RS10050	Gmet_1990		-0.0451786	0.907293	no	WP_011365897.1	tetratricopeptide repeat protein [Geobacter metallireducens]
GMET_RS04910	Gmet_0981	aroQ	-0.0450076	0.951365	no	WP_004514376.1	type II 3-dehydroquinate dehydratase [Geobacter metallireducens]
GMET_RS15325	Gmet_3056		-0.0449768	0.976349	no	GMET_RS15325	integration host factor subunit alpha
GMET_RS04980	Gmet_0995		-0.0449758	0.837747	no	WP_004514688.1	VacJ family lipoprotein [Geobacter metallireducens]
GMET_RS09700	Gmet_1920		-0.0449059	0.902538	no	WP_004511923.1	MULTISPECIES: hypothetical protein [Geobacter]
GMET_RS04975	Gmet_0994		-0.0449034	0.910906	no	WP_011365757.1	DEAD/DEAH box helicase [Geobacter metallireducens]
GMET_RS02005	Gmet_0401		-0.0444838	0.946352	no	WP_004512373.1	hypothetical protein [Geobacter metallireducens]
GMET_RS08460	Gmet_1681		-0.0430716	0.972388	no	WP_004511383.1	M23 family metallopeptidase [Geobacter metallireducens]
GMET_RS16230	Gmet_3239		-0.0427766	0.823214	no	WP_004512678.1	sodium-translocating pyrophosphatase [Geobacter metallireducens]
GMET_RS15730	Gmet_3140		-0.0414187	0.898181	no	WP_004514315.1	Dam family site-specific DNA-(adenine-N6)-methyltransferase [Geobacter metallireducens]
GMET_RS14040	Gmet_2802		-0.0412072	0.977768	no	WP_238378937.1	hypothetical protein [Geobacter metallireducens]
GMET_RS09445	Gmet_1873	clpP	-0.0410733	0.868193	no	WP_004511972.1	MULTISPECIES: ATP-dependent Clp endopeptidase proteolytic subunit ClpP [Geobacter]
GMET_RS16155	Gmet_3224		-0.0406735	0.910435	no	WP_004512663.1	hypothetical protein [Geobacter metallireducens]
GMET_RS04205	Gmet_0840		-0.0399854	0.945385	no	WP_004512984.1	diguanylate cyclase [Geobacter metallireducens]
GMET_RS04895	Gmet_0978	aroB	-0.0398534	0.913337	no	WP_004514373.1	3-dehydroquinate synthase [Geobacter metallireducens]
GMET_RS01430	Gmet_0285		-0.0398459	0.955373	no	WP_004513996.1	MULTISPECIES: peptidoglycan-binding protein [Geobacter]
GMET_RS01920	Gmet_0385	hisC	-0.0381502	0.906925	no	WP_004512357.1	histidinol-phosphate transaminase [Geobacter metallireducens]
GMET_RS08555	Gmet_1700		-0.0376534	0.941313	no	WP_004514154.1	radical SAM protein [Geobacter metallireducens]
GMET_RS16760	Gmet_3344	nuoL	-0.0376246	0.852085	no	WP_004512570.1	NADH-quinone oxidoreductase subunit L [Geobacter metallireducens]
GMET_RS07190	Gmet_1426	glnD	-0.0375802	0.878217	no	WP_004511642.1	[protein-PII] uridylyltransferase [Geobacter metallireducens]
GMET_RS07910	Gmet_1573	cobO	-0.0373111	0.916246	no	WP_004511492.1	cob(I)yrinic acid a,c-diamide adenosyltransferase [Geobacter metallireducens]
GMET_RS07785	Gmet_1547		-0.0371324	0.861236	no	WP_004511519.1	CusA/CzcA family heavy metal efflux RND transporter [Geobacter metallireducens]
GMET_RS17720	Gmet_3532	dnaK	-0.0368438	0.856962	no	WP_004513688.1	molecular chaperone DnaK [Geobacter metallireducens]
GMET_RS06420	Gmet_1275	kdsB	-0.0355988	0.947919	no	WP_004512092.1	3-deoxy-manno-octulosonate cytidylyltransferase [Geobacter metallireducens]
GMET_RS04295	Gmet_0858		-0.0354077	0.916818	no	WP_004513003.1	cation diffusion facilitator family transporter [Geobacter metallireducens]
GMET_RS13235	Gmet_2638		-0.0352798	0.857905	no	WP_004511823.1	phosphoenolpyruvate carboxykinase (GTP) [Geobacter metallireducens]
GMET_RS08140	Gmet_1620		-0.0347686	0.954616	no	WP_004511444.1	HD domain-containing protein [Geobacter metallireducens]
GMET_RS14575	Gmet_2904	purD	-0.034282	0.924387	no	WP_004512840.1	phosphoribosylamine--glycine ligase [Geobacter metallireducens]
GMET_RS08310	Gmet_1652		-0.033545	0.923799	no	WP_004511411.1	efflux RND transporter permease subunit [Geobacter metallireducens]
GMET_RS02955	Gmet_0592		-0.0323901	0.931149	no	WP_004512290.1	MULTISPECIES: cytochrome c biogenesis protein ResB [Geobacter]
GMET_RS15290	Gmet_3049		-0.0319196	0.965792	no	WP_004513609.1	TniQ family protein [Geobacter metallireducens]
GMET_RS18260	Gmet_1183		-0.0309575	0.929663	no	GMET_RS18260	IS3-like element ISGme7 family transposase
GMET_RS08385	Gmet_1667		-0.0305017	0.959856	no	WP_187148473.1	ATP-binding protein [Geobacter metallireducens]
GMET_RS01945	Gmet_0390		-0.030128	0.972335	no	WP_004512362.1	phosphoribosyl-ATP diphosphatase [Geobacter metallireducens]
GMET_RS17205	Gmet_3431		-0.0295379	0.942089	no	WP_004514659.1	FAD/NAD(P)-binding protein [Geobacter metallireducens]
GMET_RS02405	Gmet_0481		-0.0284638	0.921804	no	WP_004513850.1	bifunctional cobalt-precorrin-7 (C(5))-methyltransferase/cobalt-precorrin-6B (C(15))-methyltransferase [Geobacter metallireducens]
GMET_RS12160	Gmet_2415	hpnK	-0.0281709	0.928748	no	WP_004512485.1	hopanoid biosynthesis-associated protein HpnK [Geobacter metallireducens]
GMET_RS13805	Gmet_2754		-0.0273098	0.933579	no	WP_004511705.1	hypothetical protein [Geobacter metallireducens]
GMET_RS09730	Gmet_1926	ettA	-0.0269635	0.91797	no	WP_004511917.1	energy-dependent translational throttle protein EttA [Geobacter metallireducens]
GMET_RS16225	Gmet_3238		-0.0268413	0.897358	no	WP_004512677.1	ferritin family protein [Geobacter metallireducens]
GMET_RS00525	Gmet_0104	glmS	-0.0259732	0.921848	no	WP_004514109.1	MULTISPECIES: glutamine--fructose-6-phosphate transaminase (isomerizing) [Geobacter]
GMET_RS12820	Gmet_2553		-0.0251393	0.924299	no	WP_004513481.1	OmpA family protein [Geobacter metallireducens]
GMET_RS10665	Gmet_2116		-0.0239064	0.906882	no	WP_004513089.1	sigma-54-dependent Fis family transcriptional regulator [Geobacter metallireducens]
GMET_RS13490	Gmet_2690		-0.0236898	0.941088	no	WP_004511771.1	Xaa-Pro peptidase family protein [Geobacter metallireducens]
GMET_RS09115	Gmet_1810		-0.0232837	0.93747	no	WP_004512036.1	molybdopterin-dependent oxidoreductase [Geobacter metallireducens]
GMET_RS07180	Gmet_1424	mutS	-0.0230532	0.930308	no	WP_004511644.1	DNA mismatch repair protein MutS [Geobacter metallireducens]
GMET_RS01360	Gmet_0271		-0.0219529	0.932123	no	WP_004513588.1	MULTISPECIES: DUF1318 domain-containing protein [Geobacter]
GMET_RS10355	Gmet_2052	miaA	-0.0213377	0.973044	no	WP_004514052.1	tRNA (adenosine(37)-N6)-dimethylallyltransferase MiaA [Geobacter metallireducens]
GMET_RS10330	Gmet_2047		-0.020578	0.936278	no	WP_004514057.1	DUF4124 domain-containing protein [Geobacter metallireducens]
GMET_RS14605	Gmet_2910	thiC	-0.0195121	0.940295	no	WP_004512846.1	phosphomethylpyrimidine synthase ThiC [Geobacter metallireducens]
GMET_RS06375	Gmet_1266		-0.0194685	0.959028	no	WP_004512101.1	MULTISPECIES: cold-shock protein [Geobacter]
GMET_RS11795	Gmet_2340		-0.0193094	0.976762	no	WP_004513280.1	AMP-binding protein [Geobacter metallireducens]
GMET_RS06350	Gmet_1261	ilvN	-0.0171591	0.954682	no	WP_004512106.1	acetolactate synthase small subunit [Geobacter metallireducens]
GMET_RS06480	Gmet_1287		-0.0167946	0.978239	no	WP_011365798.1	PTS sugar transporter [Geobacter metallireducens]
GMET_RS10775	Gmet_2138	yqeB	-0.0156829	0.969698	no	WP_004513067.1	selenium-dependent molybdenum cofactor biosynthesis protein YqeB [Geobacter metallireducens]
GMET_RS13940	Gmet_2781		-0.0155163	0.95316	no	WP_004511680.1	DUF948 domain-containing protein [Geobacter metallireducens]
GMET_RS02230	Gmet_0446		-0.0149558	0.963384	no	WP_004513814.1	flagellar protein FliT [Geobacter metallireducens]
GMET_RS12290	Gmet_2441		-0.0147497	0.964422	no	WP_004512459.1	energy-coupling factor ABC transporter permease [Geobacter metallireducens]
GMET_RS14285	Gmet_2850		-0.0141793	0.96159	no	WP_004514566.1	polysaccharide deacetylase family protein [Geobacter metallireducens]
GMET_RS11895	Gmet_2360	lysS	-0.0136579	0.951029	no	WP_004513260.1	lysine--tRNA ligase [Geobacter metallireducens]
GMET_RS01980	Gmet_0397		-0.013427	0.960105	no	WP_004512369.1	Sir2 family NAD-dependent protein deacetylase [Geobacter metallireducens]
GMET_RS05585	Gmet_1113		-0.0121276	0.974108	no	WP_004513769.1	Ni/Fe hydrogenase subunit alpha [Geobacter metallireducens]
GMET_RS06170	Gmet_1225		-0.0117804	0.984599	no	WP_004512144.1	MULTISPECIES: histidine triad nucleotide-binding protein [Geobacter]
GMET_RS11840	Gmet_2349	msbA	-0.0117017	0.967597	no	WP_004513271.1	lipid A export permease/ATP-binding protein MsbA [Geobacter metallireducens]
GMET_RS16285	Gmet_3250		-0.0113531	0.965923	no	WP_004512688.1	dTMP kinase [Geobacter metallireducens]
GMET_RS16215	Gmet_3236		-0.0106485	0.986396	no	WP_011366165.1	TatD family hydrolase [Geobacter metallireducens]
GMET_RS15665	Gmet_3125		-0.00871715	0.985001	no	WP_004514300.1	DUF302 domain-containing protein [Geobacter metallireducens]
GMET_RS01895	Gmet_0380	prfA	-0.00859245	0.973845	no	WP_004512352.1	peptide chain release factor 1 [Geobacter metallireducens]
GMET_RS06815	Gmet_1355	pyrF	-0.00831831	0.984379	no	WP_004513153.1	orotidine-5'-phosphate decarboxylase [Geobacter metallireducens]
GMET_RS00295	Gmet_0059	ispF	-0.00803431	0.982309	no	WP_004514183.1	MULTISPECIES: 2-C-methyl-D-erythritol 2,4-cyclodiphosphate synthase [Geobacter]
GMET_RS10565	Gmet_2095	moaA	-0.0075086	0.983659	no	WP_004513109.1	GTP 3',8-cyclase MoaA [Geobacter metallireducens]
GMET_RS10410	Gmet_2063		-0.00697872	0.995783	no	WP_004514040.1	acyl-CoA thioesterase [Geobacter metallireducens]
GMET_RS15855	Gmet_3164		-0.00673425	0.982198	no	WP_004513880.1	helix-turn-helix transcriptional regulator [Geobacter metallireducens]
GMET_RS02970	Gmet_0595		-0.00631989	0.981802	no	WP_004512293.1	MULTISPECIES: hypothetical protein [Geobacter]
GMET_RS08210	Gmet_1634		-0.00628456	0.984793	no	WP_004511430.1	DUF3488 and transglutaminase-like domain-containing protein [Geobacter metallireducens]
GMET_RS02610	Gmet_0523		-0.00609351	0.983718	no	WP_004512219.1	nitrate/sulfonate/bicarbonate ABC transporter ATP-binding protein [Geobacter metallireducens]
GMET_RS04190	Gmet_0837		-0.00604139	0.98097	no	WP_004512981.1	xanthine dehydrogenase family protein molybdopterin-binding subunit [Geobacter metallireducens]
GMET_RS12925	Gmet_2574		-0.00467537	0.988504	no	WP_004513460.1	hypothetical protein [Geobacter metallireducens]
GMET_RS17660	Gmet_3523	elbB	-0.0038867	0.987548	no	WP_004513680.1	isoprenoid biosynthesis glyoxalase ElbB [Geobacter metallireducens]
GMET_RS01845	Gmet_0370		-0.00333869	0.992588	no	WP_004512342.1	IclR family transcriptional regulator [Geobacter metallireducens]
GMET_RS08145	Gmet_1621		-0.00320043	0.996522	no	WP_004511443.1	peptide chain release factor-like protein [Geobacter metallireducens]
GMET_RS02380	Gmet_0476		-0.00319316	0.996884	no	WP_004513845.1	CbiX/SirB N-terminal domain-containing protein [Geobacter metallireducens]
GMET_RS11850	Gmet_2351		-0.00304606	0.991018	no	WP_004513269.1	DegT/DnrJ/EryC1/StrS family aminotransferase [Geobacter metallireducens]
GMET_RS04470	Gmet_0892		-0.00274051	0.997112	no	WP_004513039.1	MULTISPECIES: hypothetical protein [Geobacter]
GMET_RS15795	Gmet_3152	gcvPB	-0.00265458	0.992309	no	WP_004513868.1	aminomethyl-transferring glycine dehydrogenase subunit GcvPB [Geobacter metallireducens]
GMET_RS11755	Gmet_2332		-0.00229037	0.994943	no	WP_004513288.1	DegT/DnrJ/EryC1/StrS family aminotransferase [Geobacter metallireducens]
GMET_RS15955	Gmet_3184		-0.00205057	0.998359	no	WP_011366158.1	MULTISPECIES: nitrous oxide-stimulated promoter family protein [Geobacter]
GMET_RS01225	Gmet_0244		-0.00172244	0.995508	no	WP_004513560.1	DUF4350 domain-containing protein [Geobacter metallireducens]
GMET_RS07035	Gmet_1397		-0.00146817	0.996242	no	WP_004513111.1	MULTISPECIES: sigma-54 dependent transcriptional regulator [Geobacter]
GMET_RS09705	Gmet_1921		-0.00119258	0.995771	no	WP_004511922.1	class 1 fructose-bisphosphatase [Geobacter metallireducens]
GMET_RS14985	Gmet_2989		-0.00118609	0.996404	no	WP_004514480.1	Rrf2 family transcriptional regulator [Geobacter metallireducens]
GMET_RS12190	Gmet_2421		-0.00116164	0.997659	no	WP_004512479.1	chemotaxis protein CheW [Geobacter metallireducens]
GMET_RS08710	Gmet_1730		-0.00103126	0.995534	no	WP_004513373.1	acetyl-CoA hydrolase/transferase C-terminal domain-containing protein [Geobacter metallireducens]
GMET_RS00500	Gmet_R0001		0	1	no	GMET_RS00500	tRNA-Phe
GMET_RS01565	Gmet_0312		0	1	no	WP_004514024.1	DUF72 domain-containing protein [Geobacter metallireducens]
GMET_RS01990	Gmet_R0002		0	1	no	GMET_RS01990	tRNA-Ile
GMET_RS03055	Gmet_R0004		0	1	no	GMET_RS03055	tRNA-Thr
GMET_RS03060	Gmet_R0005		0	1	no	GMET_RS03060	tRNA-Tyr
GMET_RS03065	Gmet_R0006		0	1	no	GMET_RS03065	tRNA-Gly
GMET_RS03070	Gmet_R0007		0	1	no	GMET_RS03070	tRNA-Thr
GMET_RS03085	Gmet_R0008		0	1	no	GMET_RS03085	tRNA-Trp
GMET_RS03865	Gmet_0772		0	1	no	WP_004513517.1	MULTISPECIES: FxsA family protein [Geobacter]
GMET_RS04350	Gmet_R0009		0	1	no	GMET_RS04350	tRNA-Leu
GMET_RS05150	Gmet_R0010		0	1	no	GMET_RS05150	tRNA-Arg
GMET_RS05225	Gmet_1044		0	1	no	WP_004513217.1	MULTISPECIES: MoaD/ThiS family protein [Geobacter]
GMET_RS05415	Gmet_1079		0	1	no	WP_004513735.1	chemotaxis protein CheW [Geobacter metallireducens]
GMET_RS05425	Gmet_1081		0	1	no	WP_004513737.1	STAS domain-containing protein [Geobacter metallireducens]
GMET_RS05680	Gmet_1134		0	1	no	WP_004513398.1	hypothetical protein [Geobacter metallireducens]
GMET_RS05760	Gmet_R0085		0	1	no	GMET_RS05760	tRNA-Sec
GMET_RS05930	Gmet_R0011		0	1	no	GMET_RS05930	16S ribosomal RNA
GMET_RS05935	Gmet_R0012		0	1	no	GMET_RS05935	tRNA-Ile
GMET_RS05940	Gmet_R0013		0	1	no	GMET_RS05940	tRNA-Ala
GMET_RS05945	Gmet_R0014		0	1	no	GMET_RS05945	23S ribosomal RNA
GMET_RS05950	Gmet_R0015	rrf	0	1	no	rrf	5S ribosomal RNA
GMET_RS06140	Gmet_R0016		0	1	no	GMET_RS06140	tRNA-Leu
GMET_RS06595	Gmet_R0017		0	1	no	GMET_RS06595	tRNA-Gln
GMET_RS06600	Gmet_R0018		0	1	no	GMET_RS06600	tRNA-Glu
GMET_RS06825	Gmet_R0019		0	1	no	GMET_RS06825	tRNA-Leu
GMET_RS06830	Gmet_R0020		0	1	no	GMET_RS06830	tRNA-Ala
GMET_RS07105	Gmet_R0021		0	1	no	GMET_RS07105	tRNA-Val
GMET_RS07150	Gmet_R0022		0	1	no	GMET_RS07150	tRNA-Pro
GMET_RS07175	Gmet_R0023		0	1	no	GMET_RS07175	tRNA-Arg
GMET_RS07235	Gmet_R0024		0	1	no	GMET_RS07235	tRNA-Met
GMET_RS07295	Gmet_1448	xrtH	0	1	no	WP_004511621.1	exosortase H [Geobacter metallireducens]
GMET_RS07320	Gmet_1454		0	1	no	WP_004511616.1	hypothetical protein [Geobacter metallireducens]
GMET_RS07335	Gmet_1457		0	1	no	WP_004511613.1	ShlB/FhaC/HecB family hemolysin secretion/activation protein [Geobacter metallireducens]
GMET_RS07355	Gmet_1461		0	1	no	WP_004511609.1	TonB C-terminal domain-containing protein [Geobacter metallireducens]
GMET_RS07400	Gmet_1470		0	1	no	WP_004511598.1	MULTISPECIES: STAS domain-containing protein [Geobacter]
GMET_RS07445	Gmet_1479		0	1	no	WP_049756791.1	hypothetical protein [Geobacter metallireducens]
GMET_RS07475			0	1	no	WP_004511583.1	MULTISPECIES: hypothetical protein [Geobacter]
GMET_RS07480	Gmet_3600		0	1	no	WP_004511582.1	hypothetical protein [Geobacter metallireducens]
GMET_RS07485	Gmet_1486	galE	0	1	no	WP_004511581.1	UDP-glucose 4-epimerase GalE [Geobacter metallireducens]
GMET_RS07695	Gmet_1528		0	1	no	WP_004511539.1	MULTISPECIES: OB-fold domain-containing protein [Geobacter]
GMET_RS07750	Gmet_1540		0	1	no	WP_004511526.1	MULTISPECIES: benzylsuccinate synthase gamma subunit family protein [Geobacter]
GMET_RS07875	Gmet_1567	thiS	0	1	no	WP_004511498.1	sulfur carrier protein ThiS [Geobacter metallireducens]
GMET_RS07895	Gmet_1571		0	1	no	WP_004511494.1	sulfurtransferase TusA family protein [Geobacter metallireducens]
GMET_RS07900	Gmet_R0025		0	1	no	GMET_RS07900	tRNA-Val
GMET_RS08280	Gmet_R0027		0	1	no	GMET_RS08280	tRNA-Arg
GMET_RS08675	Gmet_1723		0	1	no	WP_004513380.1	DUF6125 family protein [Geobacter metallireducens]
GMET_RS08730	Gmet_1735		0	1	no	WP_011365863.1	DNA gyrase inhibitor YacG [Geobacter metallireducens]
GMET_RS08975	Gmet_R0028		0	1	no	GMET_RS08975	tRNA-Gly
GMET_RS08995	Gmet_1786		0	1	no	WP_004513317.1	hypothetical protein [Geobacter metallireducens]
GMET_RS09070	Gmet_3652		0	1	no	WP_004512045.1	hypothetical protein [Geobacter metallireducens]
GMET_RS09420	Gmet_R0029		0	1	no	GMET_RS09420	tRNA-Asp
GMET_RS09425	Gmet_R0030		0	1	no	GMET_RS09425	tRNA-Val
GMET_RS09430	Gmet_R0031		0	1	no	GMET_RS09430	tRNA-Asp
GMET_RS09455	Gmet_R0032		0	1	no	GMET_RS09455	tRNA-Leu
GMET_RS09460	Gmet_R0033		0	1	no	GMET_RS09460	tRNA-His
GMET_RS09465	Gmet_R0034		0	1	no	GMET_RS09465	tRNA-Arg
GMET_RS09470	Gmet_R0035		0	1	no	GMET_RS09470	tRNA-Pro
GMET_RS09560	Gmet_R0036		0	1	no	GMET_RS09560	tRNA-Met
GMET_RS09845	Gmet_R0037		0	1	no	GMET_RS09845	tRNA-Leu
GMET_RS09855	Gmet_R0038		0	1	no	GMET_RS09855	tRNA-Cys
GMET_RS10520	Gmet_2086		0	1	no	WP_004514580.1	hypothetical protein [Geobacter metallireducens]
GMET_RS10675	Gmet_2118		0	1	no	WP_004513087.1	FAD-dependent oxidoreductase [Geobacter metallireducens]
GMET_RS10690	Gmet_2121		0	1	no	WP_004513084.1	ubiquinol-cytochrome c reductase iron-sulfur subunit [Geobacter metallireducens]
GMET_RS10700	Gmet_2123		0	1	no	WP_004513082.1	cytochrome c [Geobacter metallireducens]
GMET_RS10735	Gmet_2130		0	1	no	WP_004513075.1	pyridoxamine 5'-phosphate oxidase family protein [Geobacter metallireducens]
GMET_RS10745	Gmet_2132		0	1	no	WP_004513073.1	twin-arginine translocase TatA/TatE family subunit [Geobacter metallireducens]
GMET_RS10830	Gmet_2149		0	1	no	WP_004513056.1	hypothetical protein [Geobacter metallireducens]
GMET_RS10935	Gmet_2169		0	1	no	WP_011365927.1	DUF1972 domain-containing protein [Geobacter metallireducens]
GMET_RS10940	Gmet_2170		0	1	no	WP_041249141.1	class I SAM-dependent methyltransferase [Geobacter metallireducens]
GMET_RS10945	Gmet_2171		0	1	no	WP_011365929.1	glycosyltransferase family 4 protein [Geobacter metallireducens]
GMET_RS10950	Gmet_2172	asnB	0	1	no	WP_011365930.1	asparagine synthase (glutamine-hydrolyzing) [Geobacter metallireducens]
GMET_RS10955	Gmet_2173		0	1	no	WP_011365931.1	right-handed parallel beta-helix repeat-containing protein [Geobacter metallireducens]
GMET_RS10960	Gmet_2174		0	1	no	WP_011365932.1	glycosyltransferase family 2 protein [Geobacter metallireducens]
GMET_RS10970	Gmet_2176		0	1	no	WP_041249142.1	glycosyltransferase family 2 protein [Geobacter metallireducens]
GMET_RS10975	Gmet_2177		0	1	no	WP_049756802.1	class I SAM-dependent methyltransferase [Geobacter metallireducens]
GMET_RS10985	Gmet_2179		0	1	no	WP_011365937.1	glycosyltransferase [Geobacter metallireducens]
GMET_RS10990	Gmet_2180		0	1	no	WP_148206092.1	methyltransferase domain-containing protein [Geobacter metallireducens]
GMET_RS10995	Gmet_2181		0	1	no	WP_011365939.1	lipopolysaccharide biosynthesis protein [Geobacter metallireducens]
GMET_RS11005	Gmet_2183		0	1	no	WP_238378914.1	Wzz/FepE/Etk N-terminal domain-containing protein [Geobacter metallireducens]
GMET_RS11010	Gmet_2184		0	1	no	WP_238378915.1	SLBB domain-containing protein [Geobacter metallireducens]
GMET_RS11020	Gmet_2186		0	1	no	WP_011365943.1	response regulator [Geobacter metallireducens]
GMET_RS11025	Gmet_2187		0	1	no	WP_011365944.1	cyclopropane-fatty-acyl-phospholipid synthase family protein [Geobacter metallireducens]
GMET_RS11030	Gmet_2188		0	1	no	WP_011365945.1	hypothetical protein [Geobacter metallireducens]
GMET_RS11035	Gmet_2189		0	1	no	GMET_RS11035	YkvA family protein
GMET_RS11040	Gmet_2192		0	1	no	WP_011365948.1	alginate export family protein [Geobacter metallireducens]
GMET_RS11045	Gmet_2193		0	1	no	WP_011365949.1	NAD(P)/FAD-dependent oxidoreductase [Geobacter metallireducens]
GMET_RS11050	Gmet_2194		0	1	no	WP_011365950.1	glucose 1-dehydrogenase [Geobacter metallireducens]
GMET_RS11055	Gmet_2195		0	1	no	WP_011365951.1	enoyl-CoA hydratase/isomerase family protein [Geobacter metallireducens]
GMET_RS11060	Gmet_2196		0	1	no	WP_011365952.1	enoyl-CoA hydratase-related protein [Geobacter metallireducens]
GMET_RS11065	Gmet_2197		0	1	no	WP_011365953.1	acetyl-CoA C-acetyltransferase [Geobacter metallireducens]
GMET_RS11070	Gmet_2198		0	1	no	WP_011365954.1	acyl-CoA dehydrogenase [Geobacter metallireducens]
GMET_RS11075	Gmet_2199		0	1	no	WP_011365955.1	acyl-CoA dehydrogenase [Geobacter metallireducens]
GMET_RS11080	Gmet_2200		0	1	no	WP_081431791.1	MBL fold metallo-hydrolase [Geobacter metallireducens]
GMET_RS11085	Gmet_2201		0	1	no	WP_238379030.1	adenine deaminase C-terminal domain-containing protein [Geobacter metallireducens]
GMET_RS11090	Gmet_2202		0	1	no	WP_011365958.1	FAD-dependent oxidoreductase [Geobacter metallireducens]
GMET_RS11095	Gmet_2203		0	1	no	WP_011365959.1	3-hydroxyacyl-CoA dehydrogenase family protein [Geobacter metallireducens]
GMET_RS11100	Gmet_2204		0	1	no	WP_011365960.1	enoyl-CoA hydratase/isomerase family protein [Geobacter metallireducens]
GMET_RS11110	Gmet_2206		0	1	no	WP_011365962.1	3-oxoacyl-ACP reductase family protein [Geobacter metallireducens]
GMET_RS11115	Gmet_2207		0	1	no	WP_011365963.1	enoyl-CoA hydratase/isomerase family protein [Geobacter metallireducens]
GMET_RS11120	Gmet_2208		0	1	no	WP_011365964.1	cobalamin-dependent protein [Geobacter metallireducens]
GMET_RS11125	Gmet_2209		0	1	no	WP_011365965.1	methylmalonyl-CoA mutase family protein [Geobacter metallireducens]
GMET_RS11130	Gmet_2210	meaB	0	1	no	WP_011365966.1	methylmalonyl Co-A mutase-associated GTPase MeaB [Geobacter metallireducens]
GMET_RS11135	Gmet_2211		0	1	no	WP_011365967.1	acyl-CoA dehydrogenase [Geobacter metallireducens]
GMET_RS11140	Gmet_2212		0	1	no	WP_011365968.1	enoyl-CoA hydratase/isomerase family protein [Geobacter metallireducens]
GMET_RS11145	Gmet_2213		0	1	no	WP_238378916.1	thiolase family protein [Geobacter metallireducens]
GMET_RS11150	Gmet_2214		0	1	no	WP_011365970.1	hypothetical protein [Geobacter metallireducens]
GMET_RS11155	Gmet_2215		0	1	no	WP_011365971.1	4-hydroxyphenylacetate 3-hydroxylase family protein [Geobacter metallireducens]
GMET_RS11160	Gmet_2216		0	1	no	WP_011365972.1	TetR/AcrR family transcriptional regulator [Geobacter metallireducens]
GMET_RS11165	Gmet_2217		0	1	no	WP_011365973.1	glucose 1-dehydrogenase [Geobacter metallireducens]
GMET_RS11170	Gmet_2218		0	1	no	WP_011365974.1	amidohydrolase family protein [Geobacter metallireducens]
GMET_RS11175			0	1	no	WP_041249146.1	adenine deaminase [Geobacter metallireducens]
GMET_RS11180			0	1	no	WP_274377791.1	adenine deaminase C-terminal domain-containing protein [Geobacter metallireducens]
GMET_RS11185	Gmet_2221		0	1	no	WP_011365976.1	hypothetical protein [Geobacter metallireducens]
GMET_RS11190	Gmet_2222		0	1	no	WP_041249148.1	hypothetical protein [Geobacter metallireducens]
GMET_RS11195	Gmet_2223		0	1	no	WP_049756805.1	sigma 54-interacting transcriptional regulator [Geobacter metallireducens]
GMET_RS11200	Gmet_2224		0	1	no	WP_148206080.1	enoyl-CoA hydratase-related protein [Geobacter metallireducens]
GMET_RS11205	Gmet_2225		0	1	no	WP_011365980.1	FAD-dependent oxidoreductase [Geobacter metallireducens]
GMET_RS11210	Gmet_2226		0	1	no	WP_011365981.1	glucose 1-dehydrogenase [Geobacter metallireducens]
GMET_RS11215	Gmet_2227		0	1	no	WP_011365982.1	molybdopterin-dependent oxidoreductase [Geobacter metallireducens]
GMET_RS11220	Gmet_2228		0	1	no	WP_011365983.1	thioesterase family protein [Geobacter metallireducens]
GMET_RS11225	Gmet_2229		0	1	no	WP_011365984.1	class I adenylate-forming enzyme family protein [Geobacter metallireducens]
GMET_RS11235	Gmet_2231		0	1	no	WP_011365986.1	glucose 1-dehydrogenase [Geobacter metallireducens]
GMET_RS11240	Gmet_2232		0	1	no	WP_011365987.1	nuclear transport factor 2 family protein [Geobacter metallireducens]
GMET_RS11245	Gmet_2233		0	1	no	WP_187148445.1	MBL fold metallo-hydrolase [Geobacter metallireducens]
GMET_RS11250	Gmet_2234		0	1	no	WP_011365989.1	PaaI family thioesterase [Geobacter metallireducens]
GMET_RS11255	Gmet_2235		0	1	no	WP_011365990.1	zinc-binding dehydrogenase [Geobacter metallireducens]
GMET_RS11260	Gmet_2236		0	1	no	WP_011365991.1	SDR family NAD(P)-dependent oxidoreductase [Geobacter metallireducens]
GMET_RS11265	Gmet_2237		0	1	no	WP_011365992.1	VOC family protein [Geobacter metallireducens]
GMET_RS11270	Gmet_2238		0	1	no	WP_011365993.1	acyl-CoA thioesterase II [Geobacter metallireducens]
GMET_RS11275	Gmet_2239		0	1	no	WP_011365994.1	4Fe-4S binding protein [Geobacter metallireducens]
GMET_RS11285	Gmet_2241		0	1	no	WP_011365995.1	TetR family transcriptional regulator [Geobacter metallireducens]
GMET_RS11290	Gmet_2242		0	1	no	WP_041249152.1	cache domain-containing protein [Geobacter metallireducens]
GMET_RS11295	Gmet_2243		0	1	no	WP_011365997.1	hypothetical protein [Geobacter metallireducens]
GMET_RS11300	Gmet_2244		0	1	no	WP_011365998.1	MMPL family transporter [Geobacter metallireducens]
GMET_RS11305	Gmet_2245		0	1	no	WP_011365999.1	YCF48-related protein [Geobacter metallireducens]
GMET_RS11310	Gmet_2246		0	1	no	WP_011366000.1	AMP-binding protein [Geobacter metallireducens]
GMET_RS11315	Gmet_2247		0	1	no	WP_011366001.1	DUF1329 domain-containing protein [Geobacter metallireducens]
GMET_RS11320	Gmet_2248		0	1	no	WP_011366002.1	DUF1302 family protein [Geobacter metallireducens]
GMET_RS11325	Gmet_2249		0	1	no	WP_011366003.1	glucose 1-dehydrogenase [Geobacter metallireducens]
GMET_RS11330	Gmet_2250		0	1	no	WP_187148446.1	DsbC family protein [Geobacter metallireducens]
GMET_RS11335	Gmet_2251		0	1	no	WP_011366005.1	MFS transporter [Geobacter metallireducens]
GMET_RS11350	Gmet_2254		0	1	no	WP_041249156.1	ferritin family protein [Geobacter metallireducens]
GMET_RS11360	Gmet_3613		0	1	no	WP_011366010.1	hypothetical protein [Geobacter metallireducens]
GMET_RS11365	Gmet_2255		0	1	no	WP_011366011.1	(Fe-S)-binding protein [Geobacter metallireducens]
GMET_RS11375	Gmet_2257		0	1	no	WP_011366012.1	electron transfer flavoprotein subunit alpha [Geobacter metallireducens]
GMET_RS11380	Gmet_2258		0	1	no	WP_011366013.1	electron transfer flavoprotein subunit beta/FixA family protein [Geobacter metallireducens]
GMET_RS11385	Gmet_2259		0	1	no	WP_011366015.1	IclR family transcriptional regulator [Geobacter metallireducens]
GMET_RS11390	Gmet_2260	sucD	0	1	no	WP_011366016.1	succinate--CoA ligase subunit alpha [Geobacter metallireducens]
GMET_RS11395	Gmet_2261	sucC	0	1	no	WP_011366017.1	ADP-forming succinate--CoA ligase subunit beta [Geobacter metallireducens]
GMET_RS11400	Gmet_2262		0	1	no	WP_011366018.1	electron transfer flavoprotein subunit alpha/FixB family protein [Geobacter metallireducens]
GMET_RS11405	Gmet_2263		0	1	no	WP_011366019.1	electron transfer flavoprotein subunit beta/FixA family protein [Geobacter metallireducens]
GMET_RS11410	Gmet_2264		0	1	no	WP_011366020.1	heterodisulfide reductase-related iron-sulfur binding cluster [Geobacter metallireducens]
GMET_RS11415	Gmet_2265		0	1	no	WP_011366021.1	electron transfer flavoprotein subunit alpha/FixB family protein [Geobacter metallireducens]
GMET_RS11420	Gmet_2266		0	1	no	WP_011366022.1	electron transfer flavoprotein subunit beta/FixA family protein [Geobacter metallireducens]
GMET_RS11425	Gmet_2267		0	1	no	WP_011366023.1	(Fe-S)-binding protein [Geobacter metallireducens]
GMET_RS11430	Gmet_2268		0	1	no	WP_011366024.1	thiolase family protein [Geobacter metallireducens]
GMET_RS11435	Gmet_2269		0	1	no	WP_081431814.1	3-hydroxyacyl-CoA dehydrogenase family protein [Geobacter metallireducens]
GMET_RS11440	Gmet_2270		0	1	no	WP_011366026.1	acyl-CoA dehydrogenase [Geobacter metallireducens]
GMET_RS11445	Gmet_2271		0	1	no	WP_238378918.1	DUF3596 domain-containing protein [Geobacter metallireducens]
GMET_RS11465	Gmet_2275		0	1	no	WP_011366028.1	hypothetical protein [Geobacter metallireducens]
GMET_RS11470			0	1	no	WP_041249158.1	hypothetical protein [Geobacter metallireducens]
GMET_RS11475	Gmet_2276		0	1	no	WP_238378919.1	replication initiation factor domain-containing protein [Geobacter metallireducens]
GMET_RS11480	Gmet_2277		0	1	no	WP_011366030.1	helix-turn-helix domain-containing protein [Geobacter metallireducens]
GMET_RS11485	Gmet_2278		0	1	no	WP_011366031.1	site-specific integrase [Geobacter metallireducens]
GMET_RS11490	Gmet_2279		0	1	no	WP_011366032.1	site-specific integrase [Geobacter metallireducens]
GMET_RS11495	Gmet_2280		0	1	no	WP_041249159.1	hypothetical protein [Geobacter metallireducens]
GMET_RS11500	Gmet_2281		0	1	no	WP_011366034.1	recombinase family protein [Geobacter metallireducens]
GMET_RS11515	Gmet_R0040		0	1	no	GMET_RS11515	tRNA-Gly
GMET_RS12230	Gmet_2429		0	1	no	WP_004512471.1	STAS domain-containing protein [Geobacter metallireducens]
GMET_RS12640	Gmet_3619		0	1	no	WP_049756808.1	hypothetical protein [Geobacter metallireducens]
GMET_RS12705	Gmet_2528		0	1	no	WP_004514523.1	hypothetical protein [Geobacter metallireducens]
GMET_RS12980	Gmet_2585		0	1	no	WP_049756809.1	pentapeptide repeat-containing protein [Geobacter metallireducens]
GMET_RS13325	Gmet_2656		0	1	no	WP_004511805.1	hypothetical protein [Geobacter metallireducens]
GMET_RS14005	Gmet_2795		0	1	no	WP_011366101.1	hypothetical protein [Geobacter metallireducens]
GMET_RS14165	Gmet_2827		0	1	no	WP_004513977.1	response regulator [Geobacter metallireducens]
GMET_RS14275	Gmet_R0041		0	1	no	GMET_RS14275	tRNA-Gln
GMET_RS14335	Gmet_R0042	rrf	0	1	no	rrf	5S ribosomal RNA
GMET_RS14340	Gmet_R0043		0	1	no	GMET_RS14340	23S ribosomal RNA
GMET_RS14345	Gmet_R0044		0	1	no	GMET_RS14345	tRNA-Ala
GMET_RS14350	Gmet_R0045		0	1	no	GMET_RS14350	tRNA-Ile
GMET_RS14355	Gmet_R0046		0	1	no	GMET_RS14355	16S ribosomal RNA
GMET_RS14610	Gmet_R0047		0	1	no	GMET_RS14610	tRNA-Thr
GMET_RS14965	Gmet_2984		0	1	no	WP_004514475.1	MULTISPECIES: DUF4177 domain-containing protein [Geobacter]
GMET_RS15660	Gmet_3124		0	1	no	WP_004514299.1	DUF2892 domain-containing protein [Geobacter metallireducens]
GMET_RS16340	Gmet_R0048		0	1	no	GMET_RS16340	tRNA-Lys
GMET_RS16345	Gmet_R0049		0	1	no	GMET_RS16345	tRNA-Glu
GMET_RS16440	Gmet_R0050		0	1	no	GMET_RS16440	tRNA-Ala
GMET_RS16470	Gmet_3286		0	1	no	WP_004512509.1	IclR family transcriptional regulator [Geobacter metallireducens]
GMET_RS16475	Gmet_3287		0	1	no	WP_004512510.1	DUF485 domain-containing protein [Geobacter metallireducens]
GMET_RS16495	Gmet_3291		0	1	no	WP_011366176.1	enoyl-CoA hydratase/isomerase family protein [Geobacter metallireducens]
GMET_RS16570	Gmet_3306		0	1	no	WP_004512530.1	acyl-CoA dehydrogenase family protein [Geobacter metallireducens]
GMET_RS16600	Gmet_3312	tssE	0	1	no	WP_004512536.1	MULTISPECIES: type VI secretion system baseplate subunit TssE [Geobacter]
GMET_RS16645	Gmet_3321		0	1	no	WP_004512545.1	4Fe-4S binding protein [Geobacter metallireducens]
GMET_RS17025	Gmet_R0051		0	1	no	GMET_RS17025	tRNA-Pro
GMET_RS17160	Gmet_R0053		0	1	no	GMET_RS17160	tRNA-Ser
GMET_RS17260	Gmet_R0054		0	1	no	GMET_RS17260	tRNA-Ser
GMET_RS17440	Gmet_3479		0	1	no	GMET_RS17440	integrase core domain-containing protein
GMET_RS17465	Gmet_R0055		0	1	no	GMET_RS17465	tRNA-Asn
GMET_RS17675	Gmet_R0056		0	1	no	GMET_RS17675	tRNA-Arg
GMET_RS17685	Gmet_R0057		0	1	no	GMET_RS17685	tRNA-Ser
GMET_RS17690	Gmet_R0058		0	1	no	GMET_RS17690	tRNA-Ser
GMET_RS18165	Gmet_2178		0	1	no	WP_011365936.1	FG-GAP-like repeat-containing protein [Geobacter metallireducens]
GMET_RS18170	Gmet_2185		0	1	no	WP_011365942.1	DUF5666 domain-containing protein [Geobacter metallireducens]
GMET_RS18175	Gmet_2205		0	1	no	WP_011365961.1	CoA-transferase [Geobacter metallireducens]
GMET_RS18180	Gmet_2230		0	1	no	WP_011365985.1	hypothetical protein [Geobacter metallireducens]
GMET_RS18195	no record		0	1	no	WP_004514712.1	hypothetical protein [Geobacter metallireducens]
GMET_RS18210	Gmet_3580		0	1	no	WP_004514014.1	hypothetical protein [Geobacter metallireducens]
GMET_RS18240	Gmet_0649	rpmJ	0	1	no	WP_011365704.1	MULTISPECIES: 50S ribosomal protein L36 [Geobacter]
GMET_RS18255	Gmet_1119		0	1	no	GMET_RS18255	DNA/RNA nuclease SfsA
GMET_RS18325			0	1	no	WP_004511455.1	UMUC domain protein DNA-repair protein [Geobacter metallireducens]
GMET_RS18385	Gmet_3611		0	1	no	WP_081431789.1	hemin uptake protein HemP [Geobacter metallireducens]
GMET_RS18390	Gmet_2253		0	1	no	WP_011366007.1	PaaI family thioesterase [Geobacter metallireducens]
GMET_RS18400	Gmet_2283		0	1	no	WP_011366036.1	NUMOD4 domain-containing protein [Geobacter metallireducens]
GMET_RS18420	Gmet_2501		0	1	no	WP_081431800.1	DUF3387 domain-containing protein [Geobacter metallireducens]
GMET_RS18450		gptA	0	1	no	WP_004511725.1	geopeptide [Geobacter metallireducens]
GMET_RS18465	Gmet_2960		0	1	no	WP_238378943.1	SMR family transporter [Geobacter metallireducens]
GMET_RS18490	Gmet_R0144	ffs	0	1	no	ffs	signal recognition particle sRNA small type
GMET_RS18500	pseudo gene		0	1	no	WP_238379043.1	hypothetical protein [Geobacter metallireducens]
GMET_RS18545			0	1	no	GMET_RS18545	S24 family peptidase
GMET_RS18590			0	1	no	WP_148206077.1	hypothetical protein [Geobacter metallireducens]
GMET_RS18595	Gmet_2274		0	1	no	WP_148206083.1	hypothetical protein [Geobacter metallireducens]
GMET_RS18600	Gmet_R0039		0	1	no	GMET_RS18600	tRNA-Ser
GMET_RS18610			0	1	no	WP_138983409.1	hypothetical protein [Geobacter metallireducens]
GMET_RS18675			0	1	no	WP_138983420.1	hypothetical protein [Geobacter metallireducens]
GMET_RS18685			0	1	no	WP_187148459.1	hypothetical protein [Geobacter metallireducens]
GMET_RS18690	Gmet_3646		0	1	no	WP_004512758.1	hypothetical protein [Geobacter metallireducens]
GMET_RS18700			0	1	no	WP_004512769.1	hypothetical protein [Geobacter metallireducens]
GMET_RS18710	Gmet_3579		0	1	no	WP_004513553.1	hypothetical protein [Geobacter metallireducens]
GMET_RS18730			0	1	no	WP_138983416.1	hypothetical protein [Geobacter metallireducens]
GMET_RS18735	Gmet_3591		0	1	no	WP_004513027.1	hypothetical protein [Geobacter metallireducens]
GMET_RS18765			0	1	no	WP_187148469.1	hypothetical protein [Geobacter metallireducens]
GMET_RS18770	Gmet_1433		0	1	no	WP_004511635.1	MULTISPECIES: hypothetical protein [Geobacter]
GMET_RS18775			0	1	no	WP_004511603.1	MULTISPECIES: hypothetical protein [Geobacter]
GMET_RS18780	Gmet_3617		0	1	no	WP_004511599.1	MULTISPECIES: hypothetical protein [Geobacter]
GMET_RS18810			0	1	no	WP_187148442.1	hypothetical protein [Geobacter metallireducens]
GMET_RS18820	Gmet_2175		0	1	no	WP_187148443.1	hypothetical protein [Geobacter metallireducens]
[truncated: 1,681 more rows]

## Sheet: Gme-H vs Gme-C
Table S7 Transcriptional changes of genes in Gme-H as compared to Gme-C
Gene locus tag	old locus tag	Gene name	log2FC (Hmax vs Cmax)	pvalue	significant	Name	Description
GMET_RS00005	Gmet_0001	dnaA	-0.0188833	0.947864	no	WP_004513720.1	chromosomal replication initiator protein DnaA [Geobacter metallireducens]
GMET_RS00010	Gmet_0002	dnaN	-1.53925	1.92e-06	yes	WP_004513721.1	MULTISPECIES: DNA polymerase III subunit beta [Geobacter]
GMET_RS00015	Gmet_0003	recF	0.538284	0.126888	no	WP_004513722.1	DNA replication/repair protein RecF [Geobacter metallireducens]
GMET_RS00020	Gmet_0004	gyrB	-0.108025	0.661971	no	WP_004513723.1	DNA topoisomerase (ATP-hydrolyzing) subunit B [Geobacter metallireducens]
GMET_RS00025	Gmet_0005	gyrA	-0.222293	0.352804	no	WP_004513724.1	DNA gyrase subunit A [Geobacter metallireducens]
GMET_RS00030	Gmet_0006		-0.0509971	0.873421	no	WP_011365615.1	HEAT repeat domain-containing protein [Geobacter metallireducens]
GMET_RS00035	Gmet_0007		0.164414	0.525677	no	WP_011365616.1	IS481-like element ISGme9 family transposase [Geobacter metallireducens]
GMET_RS00040	Gmet_0008		-0.234936	0.581131	no	WP_004513773.1	NAD(P)H-dependent glycerol-3-phosphate dehydrogenase [Geobacter metallireducens]
GMET_RS00045	Gmet_0009		-0.617871	0.0617165	no	WP_004513774.1	ATP-binding protein [Geobacter metallireducens]
GMET_RS00050	Gmet_0010		-0.454367	0.12087	no	WP_004513775.1	response regulator [Geobacter metallireducens]
GMET_RS00055	Gmet_0011		-0.462517	0.159667	no	WP_004513776.1	PAS domain S-box protein [Geobacter metallireducens]
GMET_RS00060	Gmet_0012		-1.18801	0.0121712	no	WP_004513777.1	ATP-binding protein [Geobacter metallireducens]
GMET_RS00065	Gmet_0013		-0.65814	0.328258	no	WP_004513778.1	daunorubicin resistance protein DrrA family ABC transporter ATP-binding protein [Geobacter metallireducens]
GMET_RS00070	Gmet_0014		-0.801572	0.451842	no	WP_004513779.1	ABC transporter permease [Geobacter metallireducens]
GMET_RS00075	Gmet_0015		0.257301	0.212169	no	WP_004513780.1	radical SAM protein [Geobacter metallireducens]
GMET_RS00080	Gmet_0016	hemE	-0.81858	0.000330612	no	WP_004513781.1	uroporphyrinogen decarboxylase [Geobacter metallireducens]
GMET_RS00085	Gmet_0017		0.286624	0.88181	no	WP_004513782.1	SlyX family protein [Geobacter metallireducens]
GMET_RS18115	Gmet_0018		-1.21482	3.73e-05	yes	WP_011365617.1	DUF3365 domain-containing protein [Geobacter metallireducens]
GMET_RS00095	Gmet_0019	hemH	-0.611136	0.136772	no	WP_004513785.1	ferrochelatase [Geobacter metallireducens]
GMET_RS00100	Gmet_0020		1.77483	0.511948	no	WP_011365618.1	hypothetical protein [Geobacter metallireducens]
GMET_RS00105	Gmet_0021		-2.34721	1.02e-07	yes	WP_004513787.1	AAA family ATPase [Geobacter metallireducens]
GMET_RS00110	Gmet_0022		-0.675182	0.133849	no	WP_004513788.1	hypothetical protein [Geobacter metallireducens]
GMET_RS00115	Gmet_0023		-0.298393	0.180298	no	WP_004513789.1	DUF3365 domain-containing protein [Geobacter metallireducens]
GMET_RS00120	Gmet_0024	aroF	-1.17486	5.27e-05	yes	WP_004513790.1	3-deoxy-7-phosphoheptulonate synthase [Geobacter metallireducens]
GMET_RS00135	Gmet_0027		-0.988635	0.00964765	no	WP_238378956.1	hypothetical protein [Geobacter metallireducens]
GMET_RS00140	Gmet_0028	groES	0.922739	0.116829	no	WP_004513794.1	MULTISPECIES: co-chaperone GroES [Geobacter]
GMET_RS00145	Gmet_0029	groL	-0.827729	0.000410924	no	WP_004513795.1	chaperonin GroEL [Geobacter metallireducens]
GMET_RS00150	Gmet_0030		-0.344028	0.132751	no	WP_004513796.1	serine protein kinase PrkA [Geobacter metallireducens]
GMET_RS00155	Gmet_0031		-0.276505	0.320985	no	WP_081431808.1	DUF444 family protein [Geobacter metallireducens]
GMET_RS00160	Gmet_0032		-0.567851	0.0272724	no	WP_011365619.1	SpoVR family protein [Geobacter metallireducens]
GMET_RS00165	Gmet_0033		0.039025	0.872159	no	WP_004513799.1	serine protein kinase PrkA [Geobacter metallireducens]
GMET_RS00170	Gmet_0034		-0.344526	0.230741	no	WP_004513800.1	metallophosphoesterase [Geobacter metallireducens]
GMET_RS00175	Gmet_0035		2.97164	0.00181939	no	WP_004513802.1	MULTISPECIES: HDOD domain-containing protein [Geobacter]
GMET_RS00180	Gmet_0036		-0.330778	0.41598	no	WP_004513803.1	DUF4126 domain-containing protein [Geobacter metallireducens]
GMET_RS00185	Gmet_0037		-0.785296	0.0890482	no	WP_004513804.1	hypothetical protein [Geobacter metallireducens]
GMET_RS00190	Gmet_0038		-0.0642073	0.893824	no	WP_004513805.1	KUP/HAK/KT family potassium transporter [Geobacter metallireducens]
GMET_RS00195	Gmet_0039		-0.121433	0.740745	no	WP_004513806.1	KUP/HAK/KT family potassium transporter [Geobacter metallireducens]
GMET_RS00200	Gmet_0040		-0.466452	0.0199865	no	WP_004513807.1	U32 family peptidase [Geobacter metallireducens]
GMET_RS00205	Gmet_0041	hslO	-0.921954	0.0105276	no	WP_004513808.1	Hsp33 family molecular chaperone HslO [Geobacter metallireducens]
GMET_RS00210	Gmet_0042		-0.785199	0.0206267	no	WP_004513809.1	cyclase family protein [Geobacter metallireducens]
GMET_RS00215	Gmet_0043		-0.387685	0.149333	no	WP_004513810.1	diguanylate cyclase [Geobacter metallireducens]
GMET_RS00220	Gmet_0044		-0.153134	0.467249	no	WP_004513811.1	BCAM0308 family protein [Geobacter metallireducens]
GMET_RS00225	Gmet_0045		0.394612	0.197818	no	WP_004513407.1	IS110-like element ISGme8 family transposase [Geobacter metallireducens]
GMET_RS00230	Gmet_0046		0.394612	0.197818	no	WP_004513407.1	IS110-like element ISGme8 family transposase [Geobacter metallireducens]
GMET_RS00235	Gmet_0047		-0.502151	0.100309	no	WP_004514171.1	RluA family pseudouridine synthase [Geobacter metallireducens]
GMET_RS00240	Gmet_0048		-1.16171	0.00132587	no	WP_004514172.1	NUDIX hydrolase [Geobacter metallireducens]
GMET_RS00250	Gmet_0050		0.388235	0.337112	no	WP_011365620.1	MULTISPECIES: hypothetical protein [Geobacter]
GMET_RS00255	Gmet_0051		-1.34608	6.51e-06	yes	WP_004514175.1	hypothetical protein [Geobacter metallireducens]
GMET_RS00260	Gmet_0052		-0.812664	0.00247878	no	WP_004514176.1	pitrilysin family protein [Geobacter metallireducens]
GMET_RS00265	Gmet_0053		-1.07625	1.37e-05	yes	WP_004514177.1	transglutaminase domain-containing protein [Geobacter metallireducens]
GMET_RS00270	Gmet_0054		-0.0376096	0.976324	no	WP_004514178.1	hypothetical protein [Geobacter metallireducens]
GMET_RS00275	Gmet_0055		0.0935648	0.734509	no	WP_004514179.1	sigma 54-interacting transcriptional regulator [Geobacter metallireducens]
GMET_RS00280	Gmet_0056		0.573313	0.116798	no	WP_004514180.1	MULTISPECIES: hypothetical protein [Geobacter]
GMET_RS00285	Gmet_0057	cysS	-0.156124	0.470705	no	WP_004514181.1	cysteine--tRNA ligase [Geobacter metallireducens]
GMET_RS00290	Gmet_0058		-0.316183	0.228177	no	WP_004514182.1	glutamine--tRNA ligase/YqeY domain fusion protein [Geobacter metallireducens]
GMET_RS00295	Gmet_0059	ispF	-0.35594	0.318146	no	WP_004514183.1	MULTISPECIES: 2-C-methyl-D-erythritol 2,4-cyclodiphosphate synthase [Geobacter]
GMET_RS00300	Gmet_0060	ispD	-0.4986	0.166642	no	WP_004514184.1	2-C-methyl-D-erythritol 4-phosphate cytidylyltransferase [Geobacter metallireducens]
GMET_RS00305	Gmet_0061	selA	-0.0926165	0.872615	no	WP_004514185.1	L-seryl-tRNA(Sec) selenium transferase [Geobacter metallireducens]
GMET_RS00310	Gmet_0062		-0.532484	0.138546	no	WP_004514186.1	GntR family transcriptional regulator [Geobacter metallireducens]
GMET_RS00315	Gmet_0063		0.199138	0.547862	no	WP_004514187.1	MULTISPECIES: potassium channel protein [Geobacter]
GMET_RS00320	Gmet_0064		0.438271	0.276024	no	WP_004514188.1	sugar phosphate isomerase/epimerase family protein [Geobacter metallireducens]
GMET_RS00325	Gmet_0065	cls	-0.902679	0.0137078	no	WP_004514189.1	cardiolipin synthase [Geobacter metallireducens]
GMET_RS00330	Gmet_0066	rsmB	-1.0715	0.00242533	no	WP_004514190.1	16S rRNA (cytosine(967)-C(5))-methyltransferase RsmB [Geobacter metallireducens]
GMET_RS00335	Gmet_0067	rpe	-0.516524	0.0344611	no	WP_004514191.1	ribulose-phosphate 3-epimerase [Geobacter metallireducens]
GMET_RS00340	Gmet_0068		-1.09358	0.00211351	no	WP_004514192.1	CoA pyrophosphatase [Geobacter metallireducens]
GMET_RS00345	Gmet_0069		0.280829	0.383556	no	WP_004514193.1	diguanylate cyclase [Geobacter metallireducens]
GMET_RS00350	Gmet_0070		0.147441	0.864704	no	WP_004514194.1	endonuclease III domain-containing protein [Geobacter metallireducens]
GMET_RS00355	Gmet_0071	glnE	-0.817527	0.0220698	no	WP_004514195.1	bifunctional [glutamate--ammonia ligase]-adenylyl-L-tyrosine phosphorylase/[glutamate--ammonia-ligase] adenylyltransferase [Geobacter metallireducens]
GMET_RS00360	Gmet_0072	mtnA	-0.204443	0.481818	no	WP_004514196.1	S-methyl-5-thioribose-1-phosphate isomerase [Geobacter metallireducens]
GMET_RS00365	Gmet_0073	gatB	-0.516356	0.0499034	no	WP_004514197.1	Asp-tRNA(Asn)/Glu-tRNA(Gln) amidotransferase subunit GatB [Geobacter metallireducens]
GMET_RS00370	Gmet_0074		-0.882263	0.0997418	no	WP_238378957.1	BRO family protein [Geobacter metallireducens]
GMET_RS00375	Gmet_0075	gatA	-0.113433	0.724824	no	WP_004514199.1	Asp-tRNA(Asn)/Glu-tRNA(Gln) amidotransferase subunit GatA [Geobacter metallireducens]
GMET_RS00380	Gmet_0076	gatC	2.82804	0.078754	no	WP_004514200.1	MULTISPECIES: Asp-tRNA(Asn)/Glu-tRNA(Gln) amidotransferase subunit GatC [Geobacter]
GMET_RS00385	Gmet_0077		0.657586	0.17738	no	WP_238378958.1	cache domain-containing protein [Geobacter metallireducens]
GMET_RS00390	Gmet_0078		-0.947111	0.0432012	no	WP_004514202.1	phospholipase D family protein [Geobacter metallireducens]
GMET_RS00395	Gmet_0079		0.438527	0.390868	no	WP_004514203.1	adenylate/guanylate cyclase domain-containing protein [Geobacter metallireducens]
GMET_RS00405	Gmet_0081		0.320972	0.280416	no	WP_004514804.1	MULTISPECIES: ISL3-like element ISGme6 family transposase [Geobacter]
GMET_RS00410	Gmet_0082		-0.0928903	0.921969	no	WP_004514781.1	hypothetical protein [Geobacter metallireducens]
GMET_RS00415	Gmet_0083		-0.492821	0.300248	no	WP_004514780.1	SPFH domain-containing protein [Geobacter metallireducens]
GMET_RS00420	Gmet_0084		-0.80322	0.219561	no	WP_004514779.1	YiiX/YebB-like N1pC/P60 family cysteine hydrolase [Geobacter metallireducens]
GMET_RS00425	Gmet_0085		-0.555494	0.507379	no	WP_004514741.1	tyrosine-protein phosphatase [Geobacter metallireducens]
GMET_RS00430	Gmet_0086		-0.322061	0.596795	no	WP_011365621.1	acyl-[ACP]--phospholipid O-acyltransferase [Geobacter metallireducens]
GMET_RS00435	Gmet_0087		-0.368355	0.689423	no	WP_004514743.1	amidohydrolase family protein [Geobacter metallireducens]
GMET_RS00440	Gmet_0088		-1.3514	0.00203335	no	WP_004514745.1	sigma 54-interacting transcriptional regulator [Geobacter metallireducens]
GMET_RS00445	Gmet_0089		-0.43331	0.224117	no	WP_004514746.1	UvrD-helicase domain-containing protein [Geobacter metallireducens]
GMET_RS00450	Gmet_0090		-1.37962	0.000347518	yes	WP_004514747.1	methylated-DNA--[protein]-cysteine S-methyltransferase [Geobacter metallireducens]
GMET_RS00455	Gmet_0091		-0.607299	0.0489002	no	WP_011365623.1	lysophospholipid acyltransferase family protein [Geobacter metallireducens]
GMET_RS00460	Gmet_0092		0.650516	0.163577	no	WP_004514749.1	Crp/Fnr family transcriptional regulator [Geobacter metallireducens]
GMET_RS00465	Gmet_0093		0.164414	0.525677	no	WP_011365616.1	IS481-like element ISGme9 family transposase [Geobacter metallireducens]
GMET_RS00470	Gmet_0094		0.394612	0.197818	no	WP_004513407.1	IS110-like element ISGme8 family transposase [Geobacter metallireducens]
GMET_RS00475	Gmet_0095		0.719	0.407023	no	WP_004514100.1	single-strand selective monofunctional uracil-DNA glycosylase [Geobacter metallireducens]
GMET_RS00480	Gmet_0096		-0.983401	0.0111959	no	WP_004514101.1	M48 family metallopeptidase [Geobacter metallireducens]
GMET_RS00485	Gmet_0097		-0.0122163	0.970043	no	WP_011365625.1	DUF898 family protein [Geobacter metallireducens]
GMET_RS00490	Gmet_0098	yaaA	0.247333	0.912535	no	WP_004514103.1	MULTISPECIES: S4 domain-containing protein YaaA [Geobacter]
GMET_RS00495	Gmet_0099		0.373859	0.51717	no	WP_004514104.1	elongation factor P [Geobacter metallireducens]
GMET_RS00505	Gmet_0100		0.024503	0.910017	no	WP_004514105.1	MULTISPECIES: cytochrome c3 family protein [Geobacter]
GMET_RS00510	Gmet_0101		-0.0115312	0.971638	no	WP_004514106.1	B12-binding domain-containing radical SAM protein [Geobacter metallireducens]
GMET_RS00515	Gmet_0102		-1.30851	0.0016566	no	WP_004514107.1	MULTISPECIES: MXAN_5187 C-terminal domain-containing protein [Geobacter]
GMET_RS00520	Gmet_0103	glmU	-0.655292	0.006014	no	WP_004514108.1	MULTISPECIES: bifunctional UDP-N-acetylglucosamine diphosphorylase/glucosamine-1-phosphate N-acetyltransferase GlmU [Geobacter]
GMET_RS00525	Gmet_0104	glmS	-0.563389	0.0416892	no	WP_004514109.1	MULTISPECIES: glutamine--fructose-6-phosphate transaminase (isomerizing) [Geobacter]
GMET_RS00530	Gmet_0105		0.759475	0.104361	no	WP_004514110.1	MULTISPECIES: hypothetical protein [Geobacter]
GMET_RS00535	Gmet_0106		0.0520117	0.927164	no	WP_004514111.1	MULTISPECIES: D-2-hydroxyacid dehydrogenase [Geobacter]
GMET_RS00540	Gmet_0107		1.44218	0.135174	no	WP_004514112.1	MULTISPECIES: VWA domain-containing protein [Geobacter]
GMET_RS00545	Gmet_0108		-0.423	0.487693	no	WP_004514113.1	MoxR family ATPase [Geobacter metallireducens]
GMET_RS00550	Gmet_0109		-0.319549	0.513641	no	WP_011365626.1	M48 family metallopeptidase [Geobacter metallireducens]
GMET_RS00555	Gmet_0110		-0.586386	0.0216726	no	WP_004514115.1	OB-fold nucleic acid binding domain-containing protein [Geobacter metallireducens]
GMET_RS00560	Gmet_0111		-0.420428	0.125956	no	WP_004514116.1	general secretion pathway protein GspE [Geobacter metallireducens]
GMET_RS00565	Gmet_0112		-1.00587	0.00541002	no	WP_004514117.1	J domain-containing protein [Geobacter metallireducens]
GMET_RS00570	Gmet_0113		-0.668526	0.0246898	no	WP_004514118.1	hypothetical protein [Geobacter metallireducens]
GMET_RS00575	Gmet_0114		-0.520421	0.0819185	no	WP_004514119.1	PilZ domain-containing protein [Geobacter metallireducens]
GMET_RS00580	Gmet_0115		-0.945922	0.00518406	no	WP_004514120.1	patatin-like phospholipase family protein [Geobacter metallireducens]
GMET_RS00585	Gmet_0116	hypE	-0.112065	0.84333	no	WP_004514121.1	hydrogenase expression/formation protein HypE [Geobacter metallireducens]
GMET_RS00590	Gmet_0117	hypD	-0.245372	0.567575	no	WP_004514122.1	hydrogenase formation protein HypD [Geobacter metallireducens]
GMET_RS00595	Gmet_0118		0.0806802	0.964764	no	WP_004514123.1	HypC/HybG/HupF family hydrogenase formation chaperone [Geobacter metallireducens]
GMET_RS00600	Gmet_0119	hypF	-0.150561	0.643679	no	WP_004514124.1	carbamoyltransferase HypF [Geobacter metallireducens]
GMET_RS00605	Gmet_0120	hypB	-0.207687	0.503278	no	WP_004514125.1	hydrogenase nickel incorporation protein HypB [Geobacter metallireducens]
GMET_RS00610	Gmet_0121		0.480799	0.519483	no	WP_004514126.1	MULTISPECIES: hypothetical protein [Geobacter]
GMET_RS00615	Gmet_0122	pyk	0.244727	0.413528	no	WP_004514127.1	pyruvate kinase [Geobacter metallireducens]
GMET_RS00620	Gmet_0123		0.436814	0.181807	no	WP_011365627.1	NADH:flavin oxidoreductase [Geobacter metallireducens]
GMET_RS00625	Gmet_0124		-0.589554	0.0355781	no	WP_004514129.1	putative DNA modification/repair radical SAM protein [Geobacter metallireducens]
GMET_RS00630	Gmet_0125		0.452081	0.549885	no	WP_004514130.1	TIGR03915 family putative DNA repair protein [Geobacter metallireducens]
GMET_RS00635	Gmet_0126		-0.81541	0.307696	no	WP_004514131.1	DUF2288 domain-containing protein [Geobacter metallireducens]
GMET_RS00640	Gmet_0127		0.379973	0.223468	no	WP_004514132.1	DUF1847 domain-containing protein [Geobacter metallireducens]
GMET_RS00645	Gmet_0128	uvrA	-0.732399	0.00545644	no	WP_004514133.1	excinuclease ABC subunit UvrA [Geobacter metallireducens]
GMET_RS00650	Gmet_0129		0.696163	0.344143	no	WP_004514134.1	hypothetical protein [Geobacter metallireducens]
GMET_RS00655	Gmet_0130		-0.723323	0.0482992	no	WP_004514135.1	XRE family transcriptional regulator [Geobacter metallireducens]
GMET_RS00660	Gmet_0131		0.0647593	0.920331	no	WP_004514136.1	YXWGXW repeat-containing protein [Geobacter metallireducens]
GMET_RS00665	Gmet_0132		0.394612	0.197818	no	WP_004513407.1	IS110-like element ISGme8 family transposase [Geobacter metallireducens]
GMET_RS00670	Gmet_0133	ppk1	-0.74863	0.00396861	no	WP_004512718.1	polyphosphate kinase 1 [Geobacter metallireducens]
GMET_RS00675	Gmet_0134	corA	-0.146327	0.606549	no	WP_004512719.1	MULTISPECIES: magnesium/cobalt transporter CorA [Geobacter]
GMET_RS00680	Gmet_0135		-1.09742	0.000123472	yes	WP_004512720.1	phosphoglucomutase/phosphomannomutase family protein [Geobacter metallireducens]
GMET_RS00685	Gmet_0136		-0.0692524	0.915403	no	WP_004512721.1	50S ribosomal protein L11 methyltransferase [Geobacter metallireducens]
GMET_RS00690	Gmet_0137		0.0126622	0.964575	no	WP_004512722.1	peptidylprolyl isomerase [Geobacter metallireducens]
GMET_RS00695	Gmet_0138		-0.72977	0.00263193	no	WP_004512723.1	DUF4139 domain-containing protein [Geobacter metallireducens]
GMET_RS00700	Gmet_0139		-0.587942	0.0118517	no	WP_004512724.1	hypothetical protein [Geobacter metallireducens]
GMET_RS00705	Gmet_0140		-1.33526	0.00100347	no	WP_004512725.1	cytochrome c biogenesis protein ResB [Geobacter metallireducens]
GMET_RS00710	Gmet_0141	ccsA	-1.31366	0.109629	no	WP_004512726.1	cytochrome c biogenesis protein CcsA [Geobacter metallireducens]
GMET_RS00715	Gmet_0142		-0.712336	0.00280205	no	WP_004512727.1	multiheme c-type cytochrome [Geobacter metallireducens]
GMET_RS00720	Gmet_0143		-0.735724	0.00143138	no	WP_004512728.1	MULTISPECIES: hypothetical protein [Geobacter]
GMET_RS00725	Gmet_0144		-0.433497	0.114594	no	WP_004512729.1	MULTISPECIES: thiolase family protein [Geobacter]
GMET_RS00730	Gmet_0145		1.79393	0.231123	no	WP_187148460.1	MULTISPECIES: DUF167 domain-containing protein [Geobacter]
GMET_RS00735	Gmet_0146		0.272961	0.907117	no	WP_004512731.1	MULTISPECIES: DUF3820 family protein [Geobacter]
GMET_RS00740	Gmet_0147		-0.520526	0.0353302	no	WP_004512732.1	MULTISPECIES: glutamate synthase-related protein [Geobacter]
GMET_RS00745	Gmet_0148		0.463667	0.754895	no	WP_004512733.1	MULTISPECIES: ferredoxin [Geobacter]
GMET_RS00750	Gmet_0149		-0.74012	0.0125509	no	WP_004512734.1	acetate kinase [Geobacter metallireducens]
GMET_RS00755	Gmet_0150		-0.381038	0.291428	no	WP_011365628.1	peroxiredoxin [Geobacter metallireducens]
GMET_RS00760	Gmet_0151		0.380287	0.368207	no	WP_011365629.1	thioredoxin domain-containing protein [Geobacter metallireducens]
GMET_RS00765	Gmet_0152		0.527094	0.541825	no	WP_004512739.1	NADH-quinone oxidoreductase subunit A [Geobacter metallireducens]
GMET_RS00770	Gmet_0153		-0.93146	0.000295852	no	WP_004512740.1	NADH-quinone oxidoreductase subunit B/C/D [Geobacter metallireducens]
GMET_RS00775	Gmet_0154	nuoE	-0.903564	0.083953	no	WP_004512741.1	NADH-quinone oxidoreductase subunit NuoE [Geobacter metallireducens]
GMET_RS00780	Gmet_0155		-1.86356	1.4e-05	yes	WP_004512742.1	MULTISPECIES: c-type cytochrome [Geobacter]
GMET_RS00785	Gmet_0156		-2.51786	2.1e-05	yes	WP_004512743.1	DUF488 family protein [Geobacter metallireducens]
GMET_RS00790	Gmet_0157	nuoF	-0.71403	0.0104061	no	WP_004512744.1	NADH-quinone oxidoreductase subunit NuoF [Geobacter metallireducens]
GMET_RS00795	Gmet_0158		0.763865	0.126288	no	WP_004512745.1	hypothetical protein [Geobacter metallireducens]
GMET_RS00800	Gmet_0159	nuoG	-0.895708	0.00425166	no	WP_004512746.1	NADH-quinone oxidoreductase subunit NuoG [Geobacter metallireducens]
GMET_RS00805	Gmet_0160		0.746767	0.256062	no	WP_004512747.1	pyridoxamine 5'-phosphate oxidase family protein [Geobacter metallireducens]
GMET_RS00810	Gmet_0161	nuoH	-0.685124	0.0277394	no	WP_004512748.1	NADH-quinone oxidoreductase subunit NuoH [Geobacter metallireducens]
GMET_RS00815	Gmet_0162		1.57955	0.00445926	no	WP_004512749.1	MULTISPECIES: ankyrin repeat domain-containing protein [Geobacter]
GMET_RS00820	Gmet_0163	nuoI	0.500691	0.514621	no	WP_011365630.1	NADH-quinone oxidoreductase subunit NuoI [Geobacter metallireducens]
GMET_RS00830	Gmet_0165		-0.727909	0.0490259	no	WP_004512752.1	NADH-quinone oxidoreductase subunit J [Geobacter metallireducens]
GMET_RS00835	Gmet_0166		-0.727406	0.017562	no	WP_004512753.1	MULTISPECIES: Rv0909 family putative TA system antitoxin [Geobacter]
GMET_RS00840	Gmet_0167	nuoK	0.725952	0.0231326	no	WP_004512754.1	MULTISPECIES: NADH-quinone oxidoreductase subunit NuoK [Geobacter]
GMET_RS00845	Gmet_0168	nuoL	-0.808807	0.00125364	no	WP_004512755.1	NADH-quinone oxidoreductase subunit L [Geobacter metallireducens]
GMET_RS00850	Gmet_0169		-0.854941	0.0192968	no	WP_004512756.1	VIT family protein [Geobacter metallireducens]
GMET_RS00855	Gmet_0170		-0.432511	0.0600364	no	WP_004512757.1	cytochrome c3 family protein [Geobacter metallireducens]
GMET_RS00860	Gmet_0171		-0.666748	0.0492973	no	WP_004512759.1	NADH-quinone oxidoreductase subunit M [Geobacter metallireducens]
GMET_RS00865	Gmet_0172		-1.42339	4.95e-05	yes	WP_004512760.1	NADH-quinone oxidoreductase subunit N [Geobacter metallireducens]
GMET_RS00870	Gmet_0173		0.166454	0.904281	no	WP_004512761.1	DUF3147 family protein [Geobacter metallireducens]
GMET_RS00875	Gmet_0175		-0.791846	0.3606	no	WP_004512762.1	C40 family peptidase [Geobacter metallireducens]
GMET_RS18695	Gmet_0176		-0.571426	0.200333	no	WP_238378959.1	hypothetical protein [Geobacter metallireducens]
GMET_RS00885	Gmet_0177	merA	-0.643342	0.0615232	no	WP_004512764.1	mercury(II) reductase [Geobacter metallireducens]
GMET_RS00890	Gmet_0178	tkt	-0.573403	0.0143708	no	WP_004512765.1	transketolase [Geobacter metallireducens]
GMET_RS00895	Gmet_0179		-1.40089	0.000263675	yes	WP_004512766.1	tRNA-uridine aminocarboxypropyltransferase [Geobacter metallireducens]
GMET_RS00900	Gmet_0180		0.71865	0.410392	no	WP_004512767.1	MaoC family dehydratase [Geobacter metallireducens]
GMET_RS00905	Gmet_0181		-0.420487	0.587342	no	WP_004512768.1	DUF393 domain-containing protein [Geobacter metallireducens]
GMET_RS00910	Gmet_0182		-1.37405	1.48e-05	yes	WP_004512770.1	Tex family protein [Geobacter metallireducens]
GMET_RS00920	Gmet_0183	tpx	0.277926	0.390475	no	WP_004512772.1	thiol peroxidase [Geobacter metallireducens]
GMET_RS00925	Gmet_0184		1.5101	0.0525958	no	WP_004512773.1	chemotaxis protein CheX [Geobacter metallireducens]
GMET_RS00930	Gmet_0185	rdgC	-0.614739	0.058558	no	WP_004512774.1	recombination-associated protein RdgC [Geobacter metallireducens]
GMET_RS00935	Gmet_0186		-0.00971931	0.978138	no	WP_004512775.1	LysR family transcriptional regulator [Geobacter metallireducens]
GMET_RS00940	Gmet_0187		4.95596	0.0290147	no	WP_004512776.1	putative sulfate exporter family transporter [Geobacter metallireducens]
GMET_RS00945	Gmet_0188		-0.513534	0.260271	no	WP_004512777.1	MBL fold metallo-hydrolase [Geobacter metallireducens]
GMET_RS00950	Gmet_0189	hemB	-1.0606	1.49e-05	yes	WP_004512778.1	porphobilinogen synthase [Geobacter metallireducens]
GMET_RS00955	Gmet_0190		0.0622768	0.917233	no	WP_004512779.1	DoxX family protein [Geobacter metallireducens]
GMET_RS00960	Gmet_0191		-0.173722	0.598814	no	WP_004512780.1	MULTISPECIES: PilZ domain-containing protein [Geobacter]
GMET_RS00965	Gmet_0192		-0.457193	0.0525612	no	WP_011365632.1	peptide chain release factor 3 [Geobacter metallireducens]
GMET_RS00970	Gmet_0193	larB	0.177488	0.548114	no	WP_004512782.1	nickel pincer cofactor biosynthesis protein LarB [Geobacter metallireducens]
GMET_RS00975	Gmet_0194	larC	-0.533989	0.018805	no	WP_004512783.1	nickel pincer cofactor biosynthesis protein LarC [Geobacter metallireducens]
GMET_RS00980	Gmet_0195		-0.364232	0.517194	no	WP_004512784.1	phosphatidylglycerophosphatase A [Geobacter metallireducens]
GMET_RS00985	Gmet_0196		-0.281788	0.34195	no	WP_004512785.1	competence/damage-inducible protein A [Geobacter metallireducens]
GMET_RS00990	Gmet_0197		-0.0274034	0.90553	no	WP_011365633.1	ATP-binding protein [Geobacter metallireducens]
GMET_RS00995	Gmet_0198	recA	-0.431568	0.141512	no	WP_004512787.1	recombinase RecA [Geobacter metallireducens]
GMET_RS01000	Gmet_0199		0.0627436	0.833324	no	WP_004512788.1	type IV pilus twitching motility protein PilT [Geobacter metallireducens]
GMET_RS01005	Gmet_0200		0.395537	0.411882	no	WP_004512789.1	regulatory protein RecX [Geobacter metallireducens]
GMET_RS01010	Gmet_0201	alaS	-0.466833	0.0607027	no	WP_004512790.1	alanine--tRNA ligase [Geobacter metallireducens]
GMET_RS01015	Gmet_0202		0.139661	0.679058	no	WP_004512791.1	response regulator [Geobacter metallireducens]
GMET_RS01020	Gmet_0203	argB	-0.251147	0.416711	no	WP_004512792.1	acetylglutamate kinase [Geobacter metallireducens]
GMET_RS01025	Gmet_0204		-0.355692	0.127026	no	WP_004512793.1	acetylornithine transaminase [Geobacter metallireducens]
GMET_RS01030	Gmet_0205	argF	0.467089	0.0661994	no	WP_004512794.1	ornithine carbamoyltransferase [Geobacter metallireducens]
GMET_RS01035	Gmet_0206		-0.262312	0.191051	no	WP_004512795.1	argininosuccinate synthase [Geobacter metallireducens]
GMET_RS01040	Gmet_0207		-2.54322	1.09e-08	yes	WP_004512796.1	NUDIX hydrolase [Geobacter metallireducens]
GMET_RS01045	Gmet_0208		-0.608151	0.0457429	no	WP_004512797.1	hypothetical protein [Geobacter metallireducens]
GMET_RS01050	Gmet_0209	argH	-0.45489	0.0900814	no	WP_004512798.1	argininosuccinate lyase [Geobacter metallireducens]
GMET_RS01055	Gmet_0210		0.122947	0.779641	no	WP_004512799.1	hypothetical protein [Geobacter metallireducens]
GMET_RS01060	Gmet_0211	dapA	-0.362485	0.111538	no	WP_004512800.1	4-hydroxy-tetrahydrodipicolinate synthase [Geobacter metallireducens]
GMET_RS01065	Gmet_0212	dapB	0.211757	0.509907	no	WP_004512801.1	4-hydroxy-tetrahydrodipicolinate reductase [Geobacter metallireducens]
GMET_RS01070	Gmet_0213		0.243552	0.444932	no	WP_004512802.1	LL-diaminopimelate aminotransferase [Geobacter metallireducens]
GMET_RS01075	Gmet_0214		-0.143577	0.796128	no	WP_004512803.1	DUF6516 family protein [Geobacter metallireducens]
GMET_RS01080	Gmet_0215		-0.0666159	0.861463	no	WP_004512804.1	hypothetical protein [Geobacter metallireducens]
GMET_RS01085	Gmet_0216		1.44472	0.0464652	no	WP_004512805.1	nucleotidyltransferase domain-containing protein [Geobacter metallireducens]
GMET_RS01090	Gmet_0217		1.07599	0.0552311	no	WP_004512806.1	HEPN domain-containing protein [Geobacter metallireducens]
GMET_RS01095	Gmet_0218		1.35414	0.000818142	yes	WP_238378960.1	hypothetical protein [Geobacter metallireducens]
GMET_RS01100	Gmet_0219		0.298907	0.212789	no	WP_004512808.1	diaminopimelate decarboxylase [Geobacter metallireducens]
GMET_RS01105	Gmet_0220		0.190963	0.792462	no	WP_004512809.1	type II toxin-antitoxin system Phd/YefM family antitoxin [Geobacter metallireducens]
GMET_RS01110	Gmet_0221		0.683085	0.550435	no	WP_004512810.1	type II toxin-antitoxin system mRNA interferase toxin, RelE/StbE family [Geobacter metallireducens]
GMET_RS01115	Gmet_0222		-1.10816	0.00028997	yes	WP_004512811.1	bifunctional methionine sulfoxide reductase B/A protein [Geobacter metallireducens]
GMET_RS01125	Gmet_0224		1.59221	0.0925552	no	WP_004512814.1	N-acetyltransferase [Geobacter metallireducens]
GMET_RS01130	Gmet_0225		-0.940006	0.0246535	no	WP_004512815.1	MFS transporter [Geobacter metallireducens]
GMET_RS01135	Gmet_0226		-1.01226	0.00955209	no	WP_004512816.1	HAD family hydrolase [Geobacter metallireducens]
GMET_RS01140	Gmet_0227		-0.201738	0.549987	no	WP_011365636.1	DUF445 domain-containing protein [Geobacter metallireducens]
GMET_RS01150	Gmet_0228		1.00759	0.144584	no	WP_004512819.1	hypothetical protein [Geobacter metallireducens]
GMET_RS01155	Gmet_0229		0.320972	0.280416	no	WP_004514804.1	MULTISPECIES: ISL3-like element ISGme6 family transposase [Geobacter]
GMET_RS01160	Gmet_0230		-2.12077	5.54e-07	yes	WP_004513545.1	DoxX family protein [Geobacter metallireducens]
GMET_RS01165	Gmet_0231		-1.91906	1.03e-08	yes	WP_004513546.1	NADPH:quinone reductase [Geobacter metallireducens]
GMET_RS01170	Gmet_0232		0.0697985	0.838956	no	WP_004513547.1	MULTISPECIES: hypothetical protein [Geobacter]
GMET_RS01175	Gmet_0233		-1.4017	0.00114336	no	WP_004513548.1	hypothetical protein [Geobacter metallireducens]
GMET_RS01180	Gmet_0234		-0.691499	0.0908943	no	WP_004513549.1	glycine zipper family protein [Geobacter metallireducens]
GMET_RS01185	Gmet_0235		-0.878126	0.00506768	no	WP_004513551.1	S1-like domain-containing RNA-binding protein [Geobacter metallireducens]
GMET_RS01190	Gmet_0236		1.60082	0.0451102	no	WP_004513552.1	GreA/GreB family elongation factor [Geobacter metallireducens]
GMET_RS01195	Gmet_0237		0.376985	0.584103	no	WP_004513554.1	MULTISPECIES: cold-shock protein [Geobacter]
GMET_RS18205	Gmet_0238		-2.15575	6.49e-06	yes	WP_011365637.1	DUF3553 domain-containing protein [Geobacter metallireducens]
GMET_RS01200	Gmet_0239		-0.402073	0.516744	no	WP_004513555.1	nucleoside deaminase [Geobacter metallireducens]
GMET_RS01205	Gmet_0240		0.491863	0.464789	no	WP_004513556.1	hypothetical protein [Geobacter metallireducens]
GMET_RS01210	Gmet_0241		1.03539	0.16411	no	WP_004513557.1	DUF4382 domain-containing protein [Geobacter metallireducens]
GMET_RS01215	Gmet_0242		-0.303577	0.664412	no	WP_004513558.1	glycosyltransferase family 2 protein [Geobacter metallireducens]
GMET_RS01220	Gmet_0243		-0.237575	0.470432	no	WP_011365640.1	glycosyltransferase family 39 protein [Geobacter metallireducens]
GMET_RS01225	Gmet_0244		-2.89525	1.81e-07	yes	WP_004513560.1	DUF4350 domain-containing protein [Geobacter metallireducens]
GMET_RS01230	Gmet_0245		-1.85624	6.48e-06	yes	WP_004513561.1	hypothetical protein [Geobacter metallireducens]
GMET_RS01235	Gmet_0246		-0.943978	0.0331723	no	WP_004513562.1	serine/threonine protein kinase [Geobacter metallireducens]
GMET_RS01240	Gmet_0247		-0.712063	0.00531805	no	WP_004513563.1	MULTISPECIES: bifunctional 5,10-methylenetetrahydrofolate dehydrogenase/5,10-methenyltetrahydrofolate cyclohydrolase [Geobacter]
GMET_RS01245	Gmet_0248		-1.14141	0.00717992	no	WP_238378961.1	SCO family protein [Geobacter metallireducens]
GMET_RS01250	Gmet_0249	ctaD	-0.927001	0.0758313	no	WP_004513565.1	cytochrome c oxidase subunit I [Geobacter metallireducens]
GMET_RS01255	Gmet_0250		-0.759589	0.484048	no	WP_004513566.1	cytochrome c oxidase subunit 3 [Geobacter metallireducens]
GMET_RS01260	Gmet_0251		1.15619	0.459393	no	WP_004513567.1	cytochrome C oxidase subunit IV family protein [Geobacter metallireducens]
GMET_RS01265	Gmet_0252	coxB	0.347857	0.486493	no	WP_004513568.1	cytochrome c oxidase subunit II [Geobacter metallireducens]
GMET_RS01270	Gmet_0253		-0.642004	0.268984	no	WP_004513569.1	MULTISPECIES: protoheme IX farnesyltransferase [Geobacter]
GMET_RS01275	Gmet_0254		-0.573386	0.485212	no	WP_004513570.1	MULTISPECIES: trimeric intracellular cation channel family protein [Geobacter]
GMET_RS01280	Gmet_0255		-0.224906	0.639417	no	WP_004513572.1	DNA cytosine methyltransferase [Geobacter metallireducens]
GMET_RS01285	Gmet_0256		-0.018185	0.954199	no	WP_004513573.1	MULTISPECIES: fatty acid--CoA ligase [Geobacter]
GMET_RS01290	Gmet_0257		-0.833828	0.0462623	no	WP_004513574.1	MULTISPECIES: MFS transporter [Geobacter]
GMET_RS01295	Gmet_0258		0.0219115	0.965597	no	WP_011365642.1	MULTISPECIES: tRNA-dihydrouridine synthase family protein [Geobacter]
GMET_RS01300	Gmet_0259		-0.292545	0.397469	no	WP_004513576.1	MULTISPECIES: peptidylprolyl isomerase [Geobacter]
GMET_RS01305	Gmet_0260		-0.255754	0.392162	no	WP_004513577.1	MULTISPECIES: PilT/PilU family type 4a pilus ATPase [Geobacter]
GMET_RS01310	Gmet_0261		-0.610044	0.00762867	no	WP_004513578.1	MULTISPECIES: DUF4388 domain-containing protein [Geobacter]
GMET_RS01315	Gmet_0262		-0.559376	0.159204	no	WP_004513579.1	MULTISPECIES: YceH family protein [Geobacter]
GMET_RS01320	Gmet_0263		-0.706423	0.222485	no	WP_004513580.1	MULTISPECIES: alpha/beta fold hydrolase [Geobacter]
GMET_RS01325	Gmet_0264		-0.476128	0.294216	no	WP_004513581.1	MULTISPECIES: cysteine synthase family protein [Geobacter]
GMET_RS01330	Gmet_0265		-1.20019	0.0317788	no	WP_035468769.1	CoA pyrophosphatase [Geobacter metallireducens]
GMET_RS01335	Gmet_0266		-0.591607	0.0757956	no	WP_004513583.1	MULTISPECIES: PilZ domain-containing protein [Geobacter]
GMET_RS01340	Gmet_0267		-0.482331	0.429618	no	WP_004513584.1	tRNA pseudouridine(65) synthase TruC [Geobacter metallireducens]
GMET_RS01345	Gmet_0268	msrA	-1.49197	0.0029393	no	WP_004513585.1	MULTISPECIES: peptide-methionine (S)-S-oxide reductase MsrA [Geobacter]
GMET_RS01350	Gmet_0269		-0.227533	0.667097	no	WP_004513586.1	MULTISPECIES: DUF3124 domain-containing protein [Geobacter]
GMET_RS01355	Gmet_0270	ltaE	-0.310851	0.435086	no	WP_004513587.1	MULTISPECIES: low-specificity L-threonine aldolase [Geobacter]
GMET_RS01360	Gmet_0271		0.0162289	0.948905	no	WP_004513588.1	MULTISPECIES: DUF1318 domain-containing protein [Geobacter]
GMET_RS01365	Gmet_0272		-0.556176	0.536098	no	WP_004513589.1	MULTISPECIES: hypothetical protein [Geobacter]
GMET_RS01370	Gmet_0273		1.89679	0.0922401	no	WP_004513590.1	MULTISPECIES: DotU family type IV/VI secretion system protein [Geobacter]
GMET_RS01375	Gmet_0274		-0.206378	0.704283	no	WP_004513591.1	MULTISPECIES: type VI secretion protein IcmF/TssM N-terminal domain-containing protein [Geobacter]
GMET_RS01380	Gmet_0275	tssA	-1.6567	0.0331896	no	WP_004513592.1	MULTISPECIES: type VI secretion system protein TssA [Geobacter]
GMET_RS01385	Gmet_0276		0.370521	0.734148	no	WP_004513593.1	hypothetical protein [Geobacter metallireducens]
GMET_RS01390	Gmet_0277		0.0844896	0.959528	no	WP_004513594.1	MULTISPECIES: hypothetical protein [Geobacter]
GMET_RS01395	Gmet_0278	tssB	-0.524307	0.684099	no	WP_004513595.1	MULTISPECIES: type VI secretion system contractile sheath small subunit [Geobacter]
GMET_RS01400	Gmet_0279	tssC	0.474108	0.370411	no	WP_004513596.1	MULTISPECIES: type VI secretion system contractile sheath large subunit [Geobacter]
GMET_RS01405	Gmet_0280		0.552248	0.510999	no	WP_004513597.1	MULTISPECIES: Hcp family type VI secretion system effector [Geobacter]
GMET_RS01410	Gmet_0281		-0.301133	0.687615	no	WP_004513598.1	MULTISPECIES: hypothetical protein [Geobacter]
GMET_RS01420	Gmet_0283		0.909586	0.00851405	no	WP_011365646.1	MULTISPECIES: IS5-like element ISGme1 family transposase [Geobacter]
GMET_RS01425	Gmet_0284		0.90071	0.330379	no	WP_004513995.1	MULTISPECIES: nuclear transport factor 2 family protein [Geobacter]
GMET_RS01430	Gmet_0285		0.304426	0.655572	no	WP_004513996.1	MULTISPECIES: peptidoglycan-binding protein [Geobacter]
GMET_RS01435	Gmet_0286	tssI	0.30188	0.562796	no	WP_238379010.1	type VI secretion system tip protein VgrG [Geobacter metallireducens]
GMET_RS01440	Gmet_0287		3.27291	0.0227911	no	WP_004513998.1	3-oxoacyl-ACP synthase [Geobacter metallireducens]
GMET_RS01445	Gmet_0288		0.534557	0.564453	no	WP_004513999.1	MULTISPECIES: DUF4150 domain-containing protein [Geobacter]
GMET_RS01450	Gmet_0289		0.0453406	0.934004	no	WP_004514000.1	MULTISPECIES: T6SS immunity protein Tli4 family protein [Geobacter]
GMET_RS01455	Gmet_0290		0.211869	0.708869	no	WP_004514001.1	MULTISPECIES: alpha/beta hydrolase [Geobacter]
GMET_RS01460	Gmet_0291		-0.125252	0.902315	no	WP_004514002.1	MULTISPECIES: DUF2169 domain-containing protein [Geobacter]
GMET_RS01465	Gmet_0292		0.442439	0.594568	no	WP_011365648.1	MULTISPECIES: hypothetical protein [Geobacter]
GMET_RS01470	Gmet_0293		-0.722871	0.000992373	no	WP_238378962.1	MULTISPECIES: hypothetical protein [Geobacter]
GMET_RS01475	Gmet_0294		-0.547103	0.0358434	no	WP_004514005.1	ammonia-forming cytochrome c nitrite reductase subunit c552 [Geobacter metallireducens]
GMET_RS01480	Gmet_0295	nrfH	-1.1063	0.00916483	no	WP_004514006.1	MULTISPECIES: cytochrome c nitrite reductase small subunit [Geobacter]
GMET_RS01485	Gmet_0296		0.447279	0.349207	no	WP_004514007.1	ammonia-forming cytochrome c nitrite reductase subunit c552 [Geobacter metallireducens]
GMET_RS01490	Gmet_0297		-1.66522	0.0413888	no	WP_004514008.1	4Fe-4S binding protein [Geobacter metallireducens]
GMET_RS01495	Gmet_0298		1.7073	0.00177737	no	WP_004514009.1	MULTISPECIES: PAS domain S-box protein [Geobacter]
GMET_RS01500	Gmet_0299		1.00235	0.365906	no	WP_004514010.1	HPP family protein [Geobacter metallireducens]
GMET_RS01505	Gmet_0300	mobAB	-1.55435	1.33e-06	yes	WP_011365649.1	bifunctional molybdenum cofactor guanylyltransferase MobA/molybdopterin-guanine dinucleotide biosynthesis adaptor protein MobB [Geobacter metallireducens]
GMET_RS01510	Gmet_0301	moaA	-0.820497	0.00151333	no	WP_004514012.1	GTP 3',8-cyclase MoaA [Geobacter metallireducens]
GMET_RS01515	Gmet_0302		0.324947	0.456023	no	WP_004514013.1	MOSC domain-containing protein [Geobacter metallireducens]
GMET_RS01520	Gmet_0303		-0.61436	0.590149	no	WP_004514015.1	hypothetical protein [Geobacter metallireducens]
GMET_RS01525	Gmet_0304		-0.444437	0.0667911	no	WP_004514016.1	phosphoenolpyruvate carboxylase [Geobacter metallireducens]
GMET_RS01530	Gmet_0305		3.6671	0.0165047	no	WP_004514017.1	MULTISPECIES: ATP citrate lyase citrate-binding domain-containing protein [Geobacter]
GMET_RS01535	Gmet_0306		-1.20357	0.0945969	no	WP_004514018.1	MULTISPECIES: citrate/2-methylcitrate synthase [Geobacter]
GMET_RS01540	Gmet_0307		1.01375	0.604577	no	WP_004514019.1	MULTISPECIES: CBS domain-containing protein [Geobacter]
GMET_RS01545	Gmet_0308		1.90917	0.169677	no	WP_004514020.1	MULTISPECIES: FAD-dependent oxidoreductase [Geobacter]
GMET_RS01550	Gmet_0309		2.09103	0.16234	no	WP_004514021.1	MULTISPECIES: succinate dehydrogenase/fumarate reductase iron-sulfur subunit [Geobacter]
GMET_RS01555	Gmet_0310		-0.902846	0.419892	no	WP_004514022.1	MULTISPECIES: CoB--CoM heterodisulfide reductase iron-sulfur subunit B family protein [Geobacter]
GMET_RS01560	Gmet_0311		-0.528652	0.57688	no	WP_011365650.1	MULTISPECIES: hypothetical protein [Geobacter]
GMET_RS01565	Gmet_0312		0	1	no	WP_004514024.1	DUF72 domain-containing protein [Geobacter metallireducens]
GMET_RS01570	Gmet_0313		-0.564489	0.776869	no	WP_004514025.1	hypothetical protein [Geobacter metallireducens]
GMET_RS01580	Gmet_0315		-0.581921	0.347713	no	WP_004514026.1	helix-turn-helix transcriptional regulator [Geobacter metallireducens]
GMET_RS01585	Gmet_0316		1.19524	0.110093	no	WP_238378964.1	type II toxin-antitoxin system RelE/ParE family toxin [Geobacter metallireducens]
GMET_RS01590	Gmet_0317		0.292608	0.555098	no	WP_004514028.1	helix-turn-helix domain-containing protein [Geobacter metallireducens]
GMET_RS01595	Gmet_0318		0.366894	0.565954	no	WP_004514029.1	hypothetical protein [Geobacter metallireducens]
GMET_RS01600	Gmet_0319		-0.373367	0.280234	no	GMET_RS01600	IS5 family transposase
GMET_RS01605	Gmet_0320	istB	-0.243546	0.607959	no	WP_004514800.1	IS21-like element ISGme4 family helper ATPase IstB [Geobacter metallireducens]
GMET_RS01610	Gmet_0321	istA	-0.362134	0.352754	no	WP_004514801.1	IS21-like element ISGme4 family transposase [Geobacter metallireducens]
GMET_RS18220	Gmet_0322		-0.681017	0.217911	no	WP_004514802.1	hypothetical protein [Geobacter metallireducens]
GMET_RS01620	Gmet_0323		1.21296	0.00390886	no	WP_011365652.1	ISL3-like element ISGme5 family transposase [Geobacter metallireducens]
GMET_RS01625	Gmet_0325		-2.27191	0.091477	no	WP_004512297.1	cytochrome c3 family protein [Geobacter metallireducens]
GMET_RS01630	Gmet_0326		-1.59551	0.052452	no	WP_004512298.1	4Fe-4S dicluster domain-containing protein [Geobacter metallireducens]
GMET_RS01635	Gmet_0327	nrfD	-2.00302	0.00309718	no	WP_004512299.1	polysulfide reductase NrfD [Geobacter metallireducens]
GMET_RS01640	Gmet_0328		-2.08108	7.68e-08	yes	WP_004512300.1	cytochrome c [Geobacter metallireducens]
GMET_RS01645	Gmet_0329		-1.38312	5.51e-06	yes	WP_011365654.1	nitrate reductase subunit alpha [Geobacter metallireducens]
GMET_RS01650	Gmet_0330	narH	-1.24481	0.000517178	yes	WP_004512302.1	nitrate reductase subunit beta [Geobacter metallireducens]
GMET_RS01655	Gmet_0331	narJ	-2.06934	4.4e-07	yes	WP_004512303.1	nitrate reductase molybdenum cofactor assembly chaperone [Geobacter metallireducens]
GMET_RS01660	Gmet_0332	narI	-0.796167	0.0153938	no	WP_004512304.1	respiratory nitrate reductase subunit gamma [Geobacter metallireducens]
GMET_RS01665	Gmet_0333		-0.379215	0.288109	no	WP_011365655.1	nitrate/nitrite transporter [Geobacter metallireducens]
GMET_RS01670	Gmet_0334		-0.441763	0.0739529	no	WP_004512306.1	NarK family nitrate/nitrite MFS transporter [Geobacter metallireducens]
GMET_RS01675	Gmet_0335		-0.419578	0.607074	no	WP_004512307.1	cytochrome c3 family protein [Geobacter metallireducens]
GMET_RS01680	Gmet_0336	glp	-0.680647	0.0731624	no	WP_004512308.1	molybdopterin molybdotransferase MoeA [Geobacter metallireducens]
GMET_RS01685	Gmet_0337	moaA	-1.09236	0.00275168	no	WP_004512309.1	GTP 3',8-cyclase MoaA [Geobacter metallireducens]
GMET_RS01690	Gmet_0338		-1.22929	1.99e-05	yes	WP_004512310.1	protoglobin domain-containing protein [Geobacter metallireducens]
GMET_RS01695	Gmet_0339		-0.395072	0.073626	no	WP_004512311.1	sigma-54-dependent Fis family transcriptional regulator [Geobacter metallireducens]
GMET_RS01700	Gmet_0340		1.16917	0.00421667	no	WP_004512312.1	MULTISPECIES: cold-shock protein [Geobacter]
GMET_RS01705	Gmet_0342		-0.302981	0.121792	no	WP_004512313.1	OmpA family protein [Geobacter metallireducens]
GMET_RS01710	Gmet_0343		0.77587	0.0641039	no	WP_004512314.1	hypothetical protein [Geobacter metallireducens]
GMET_RS01715	Gmet_0344		-0.980797	0.00285168	no	WP_004512315.1	VWA-like domain-containing protein [Geobacter metallireducens]
GMET_RS01720	Gmet_0345		0.795348	0.345937	no	WP_004512316.1	YqaA family protein [Geobacter metallireducens]
GMET_RS01725	Gmet_0346	aroF	0.286039	0.666897	no	WP_004512317.1	3-deoxy-7-phosphoheptulonate synthase [Geobacter metallireducens]
GMET_RS01730	Gmet_0347		0.449679	0.445179	no	WP_004512318.1	hypothetical protein [Geobacter metallireducens]
GMET_RS01735	Gmet_0348		-0.0446627	0.871829	no	WP_004512319.1	M1 family aminopeptidase [Geobacter metallireducens]
GMET_RS01740	Gmet_0349		0.448234	0.161454	no	WP_004512320.1	ChaN family lipoprotein [Geobacter metallireducens]
GMET_RS01745	Gmet_0350		-0.875078	0.000485381	no	WP_238378965.1	ATP-binding protein [Geobacter metallireducens]
GMET_RS01750	Gmet_0351	ileS	-0.713143	0.00130037	no	WP_004512322.1	isoleucine--tRNA ligase [Geobacter metallireducens]
GMET_RS01755	Gmet_0352	lspA	1.69829	0.0215054	no	WP_004512323.1	MULTISPECIES: signal peptidase II [Geobacter]
GMET_RS01760	Gmet_0353		-0.341624	0.276268	no	WP_011365658.1	DUF3187 family protein [Geobacter metallireducens]
GMET_RS01765	Gmet_0354		-0.970971	0.000104365	no	WP_004512325.1	PBP1A family penicillin-binding protein [Geobacter metallireducens]
GMET_RS01770	Gmet_0355		1.65332	2.31e-05	yes	WP_004512326.1	MULTISPECIES: HU family DNA-binding protein [Geobacter]
GMET_RS01775	Gmet_0356		-0.723648	0.00617114	no	WP_011365659.1	hypothetical protein [Geobacter metallireducens]
GMET_RS01780	Gmet_0357		-0.860773	0.000421931	no	WP_004512329.1	DUF1318 domain-containing protein [Geobacter metallireducens]
GMET_RS01785	Gmet_0358		-0.819046	0.0794422	no	WP_011365660.1	MULTISPECIES: MATE family efflux transporter [Geobacter]
GMET_RS01790	Gmet_0359		0.537902	0.378414	no	WP_004512331.1	MarR family transcriptional regulator [Geobacter metallireducens]
GMET_RS01795	Gmet_0360		-1.51921	0.17381	no	WP_004512332.1	DUF1904 domain-containing protein [Geobacter metallireducens]
GMET_RS01800	Gmet_0361		1.10936	0.0089949	no	WP_004512333.1	SDR family oxidoreductase [Geobacter metallireducens]
GMET_RS01805	Gmet_0362		0.178566	0.679148	no	WP_004512334.1	MULTISPECIES: single-stranded DNA-binding protein [Geobacter]
GMET_RS01810	Gmet_0363		-0.771551	0.0239223	no	WP_004512335.1	lysophospholipid acyltransferase family protein [Geobacter metallireducens]
GMET_RS01815	Gmet_0364		0.495927	0.76321	no	WP_004512336.1	hypothetical protein [Geobacter metallireducens]
GMET_RS01820	Gmet_0365		0.727739	0.191904	no	WP_004512337.1	hypothetical protein [Geobacter metallireducens]
GMET_RS01825	Gmet_0366		-0.391139	0.162657	no	WP_004512338.1	ribonuclease J [Geobacter metallireducens]
GMET_RS01830	Gmet_0367		-0.688127	0.0053889	no	WP_004512339.1	DNA translocase FtsK [Geobacter metallireducens]
GMET_RS01835	Gmet_0368		5.69668	0.0177968	no	WP_004512340.1	MATE family efflux transporter [Geobacter metallireducens]
GMET_RS01840	Gmet_0369		-0.406093	0.338875	no	WP_011365661.1	4Fe-4S dicluster domain-containing protein [Geobacter metallireducens]
GMET_RS01845	Gmet_0370		-0.496753	0.170759	no	WP_004512342.1	IclR family transcriptional regulator [Geobacter metallireducens]
GMET_RS01850	Gmet_0371		-1.40472	0.00350937	no	WP_004512343.1	NADH-quinone oxidoreductase subunit C [Geobacter metallireducens]
GMET_RS01855	Gmet_0372		-0.176839	0.723582	no	WP_004512344.1	proton-conducting transporter membrane subunit [Geobacter metallireducens]
GMET_RS01860	Gmet_0373		0.36384	0.630988	no	WP_004512345.1	MULTISPECIES: hypothetical protein [Geobacter]
GMET_RS01865	Gmet_0374		-1.10594	0.00195699	no	WP_004512346.1	NADH-quinone oxidoreductase subunit H [Geobacter metallireducens]
GMET_RS01870	Gmet_0375		-0.355758	0.214433	no	WP_004512347.1	proton-conducting transporter membrane subunit [Geobacter metallireducens]
GMET_RS01875	Gmet_0376	rho	0.466561	0.0439052	no	WP_004512348.1	transcription termination factor Rho [Geobacter metallireducens]
GMET_RS01880	Gmet_0377	rpmE	0.098592	0.763646	no	WP_004512349.1	MULTISPECIES: 50S ribosomal protein L31 [Geobacter]
GMET_RS01885	Gmet_0378	thyX	-0.114861	0.595407	no	WP_004512350.1	FAD-dependent thymidylate synthase [Geobacter metallireducens]
GMET_RS01890	Gmet_0379		0.0851868	0.716828	no	WP_004512351.1	DUF1385 domain-containing protein [Geobacter metallireducens]
GMET_RS01895	Gmet_0380	prfA	0.146069	0.574925	no	WP_004512352.1	peptide chain release factor 1 [Geobacter metallireducens]
GMET_RS01900	Gmet_0381	prmC	-0.287128	0.450098	no	WP_004512353.1	peptide chain release factor N(5)-glutamine methyltransferase [Geobacter metallireducens]
GMET_RS01905	Gmet_0382	murA	-0.613838	0.0311986	no	WP_004512354.1	UDP-N-acetylglucosamine 1-carboxyvinyltransferase [Geobacter metallireducens]
GMET_RS01910	Gmet_0383	hisG	-0.488984	0.150132	no	WP_004512355.1	ATP phosphoribosyltransferase [Geobacter metallireducens]
GMET_RS01915	Gmet_0384	hisD	-0.478389	0.107273	no	WP_004512356.1	histidinol dehydrogenase [Geobacter metallireducens]
GMET_RS01920	Gmet_0385	hisC	0.563687	0.0891909	no	WP_004512357.1	histidinol-phosphate transaminase [Geobacter metallireducens]
GMET_RS01925	Gmet_0386	hisB	-0.414185	0.202069	no	WP_004512358.1	imidazoleglycerol-phosphate dehydratase HisB [Geobacter metallireducens]
GMET_RS01930	Gmet_0387	hisH	0.0017565	0.995672	no	WP_004512359.1	imidazole glycerol phosphate synthase subunit HisH [Geobacter metallireducens]
GMET_RS01935	Gmet_0388	hisA	0.266086	0.471993	no	WP_004512360.1	1-(5-phosphoribosyl)-5-[(5-phosphoribosylamino)methylideneamino]imidazole-4-carboxamide isomerase [Geobacter metallireducens]
GMET_RS01940	Gmet_0389	hisF	0.467026	0.248699	no	WP_004512361.1	imidazole glycerol phosphate synthase subunit HisF [Geobacter metallireducens]
GMET_RS01945	Gmet_0390		1.25788	0.132287	no	WP_004512362.1	phosphoribosyl-ATP diphosphatase [Geobacter metallireducens]
GMET_RS01950	Gmet_0391	rpsU	1.38869	0.0264494	no	WP_004512363.1	MULTISPECIES: 30S ribosomal protein S21 [Geobacter]
GMET_RS01955	Gmet_0392		0.547929	0.0113984	no	WP_004512364.1	GatB/YqeY domain-containing protein [Geobacter metallireducens]
GMET_RS01960	Gmet_0393		1.01116	0.0436976	no	WP_004512365.1	CvpA family protein [Geobacter metallireducens]
GMET_RS01965	Gmet_0394	dnaG	0.188999	0.367317	no	WP_004512366.1	DNA primase [Geobacter metallireducens]
GMET_RS01970	Gmet_0395	rpoD	0.228311	0.27255	no	WP_004512367.1	MULTISPECIES: RNA polymerase sigma factor RpoD [Geobacter]
GMET_RS01975	Gmet_0396	ybaK	1.40945	0.0185357	no	WP_004512368.1	Cys-tRNA(Pro) deacylase [Geobacter metallireducens]
GMET_RS01980	Gmet_0397		-0.0467004	0.859801	no	WP_004512369.1	Sir2 family NAD-dependent protein deacetylase [Geobacter metallireducens]
GMET_RS01985	Gmet_0398		-0.292786	0.442352	no	WP_004512370.1	THUMP domain-containing protein [Geobacter metallireducens]
GMET_RS01995	Gmet_0399		0.79005	0.0299913	no	WP_004512371.1	Nif3-like dinuclear metal center hexameric protein [Geobacter metallireducens]
GMET_RS02000	Gmet_0400		0.428245	0.17194	no	WP_011365662.1	C4-type zinc ribbon domain-containing protein [Geobacter metallireducens]
GMET_RS02005	Gmet_0401		-0.950721	0.166755	no	WP_004512373.1	hypothetical protein [Geobacter metallireducens]
GMET_RS02010	Gmet_0402		-0.0427159	0.943085	no	WP_004512374.1	MULTISPECIES: hypothetical protein [Geobacter]
GMET_RS02015	Gmet_0403	mraZ	0.138881	0.602339	no	WP_011365663.1	MULTISPECIES: division/cell wall cluster transcriptional repressor MraZ [Geobacter]
GMET_RS02020	Gmet_0404	rsmH	-0.115123	0.554854	no	WP_004512376.1	16S rRNA (cytosine(1402)-N(4))-methyltransferase RsmH [Geobacter metallireducens]
GMET_RS02025	Gmet_0405	ftsL	-0.799486	0.00164288	no	WP_004512377.1	MULTISPECIES: cell division protein FtsL [Geobacter]
GMET_RS02030	Gmet_0406		-0.187591	0.379342	no	WP_004512378.1	penicillin-binding protein [Geobacter metallireducens]
GMET_RS02035	Gmet_0407		0.129456	0.511695	no	WP_004512379.1	UDP-N-acetylmuramoyl-L-alanyl-D-glutamate--2,6-diaminopimelate ligase [Geobacter metallireducens]
GMET_RS02040	Gmet_0408	murF	-0.234168	0.234868	no	WP_004512380.1	UDP-N-acetylmuramoyl-tripeptide--D-alanyl-D-alanine ligase [Geobacter metallireducens]
GMET_RS02045	Gmet_0409	mraY	0.682875	0.0254284	no	WP_004512381.1	MULTISPECIES: phospho-N-acetylmuramoyl-pentapeptide-transferase [Geobacter]
GMET_RS02050	Gmet_0410	murD	0.055421	0.795338	no	WP_004512382.1	UDP-N-acetylmuramoyl-L-alanine--D-glutamate ligase [Geobacter metallireducens]
GMET_RS02055	Gmet_0411	ftsW	-0.292441	0.204764	no	WP_004512383.1	putative lipid II flippase FtsW [Geobacter metallireducens]
GMET_RS02060	Gmet_0412	murG	0.631041	0.0359979	no	WP_004512384.1	undecaprenyldiphospho-muramoylpentapeptide beta-N-acetylglucosaminyltransferase [Geobacter metallireducens]
GMET_RS02065	Gmet_0413	murC	0.106152	0.660859	no	WP_004512385.1	UDP-N-acetylmuramate--L-alanine ligase [Geobacter metallireducens]
GMET_RS02070	Gmet_0414	murB	-0.0150892	0.963503	no	WP_004512386.1	UDP-N-acetylmuramate dehydrogenase [Geobacter metallireducens]
GMET_RS02080	Gmet_0416	ftsA	-0.105436	0.659637	no	WP_004512388.1	MULTISPECIES: cell division protein FtsA [Geobacter]
GMET_RS02085	Gmet_0417	ftsZ	-1.83135	1.35e-08	yes	WP_004512389.1	cell division protein FtsZ [Geobacter metallireducens]
GMET_RS02090	Gmet_0418		-0.375681	0.105466	no	WP_004512390.1	radical SAM protein [Geobacter metallireducens]
GMET_RS02095	Gmet_0419	shc	0.342466	0.224461	no	WP_011365664.1	squalene--hopene cyclase [Geobacter metallireducens]
GMET_RS02100	Gmet_0420		-1.00822	0.000849927	yes	WP_011365665.1	TetR/AcrR family transcriptional regulator [Geobacter metallireducens]
GMET_RS02105	Gmet_0421		-1.42452	1.19e-06	yes	WP_004512393.1	BON domain-containing protein [Geobacter metallireducens]
GMET_RS02110	Gmet_0422		-1.03779	0.000146233	yes	WP_004512394.1	SDR family oxidoreductase [Geobacter metallireducens]
GMET_RS02115	Gmet_0423		-0.227051	0.590011	no	WP_004512395.1	radical SAM protein [Geobacter metallireducens]
GMET_RS02120	Gmet_0424		0.374832	0.451943	no	WP_004512396.1	hypothetical protein [Geobacter metallireducens]
GMET_RS02125	Gmet_0425		5.62756	0.0120953	no	WP_100206446.1	hypothetical protein [Geobacter metallireducens]
GMET_RS02130	Gmet_0426	flhA	-1.10626	2.65e-05	yes	WP_004512398.1	flagellar biosynthesis protein FlhA [Geobacter metallireducens]
GMET_RS02135	Gmet_0427	flhF	-0.788094	0.000608768	no	WP_004512399.1	flagellar biosynthesis protein FlhF [Geobacter metallireducens]
GMET_RS02140	Gmet_0428		-0.691317	0.013489	no	WP_004512400.1	MULTISPECIES: MinD/ParA family protein [Geobacter]
GMET_RS02145	Gmet_0429		-0.681874	0.0227942	no	WP_004512401.1	FliA/WhiG family RNA polymerase sigma factor [Geobacter metallireducens]
GMET_RS02150	Gmet_0430	flgF	-0.494057	0.0538223	no	WP_004512402.1	flagellar basal-body rod protein FlgF [Geobacter metallireducens]
GMET_RS02155	Gmet_0431	flgG	-0.939988	0.000469317	no	WP_004512403.1	flagellar basal-body rod protein FlgG [Geobacter metallireducens]
GMET_RS02160	Gmet_0432	flgA	-0.927038	0.0371185	no	WP_004512404.1	flagellar basal body P-ring formation chaperone FlgA [Geobacter metallireducens]
GMET_RS02165	Gmet_0433		0.177804	0.66494	no	WP_004512405.1	flagellar basal body L-ring protein FlgH [Geobacter metallireducens]
GMET_RS02170	Gmet_0434		-0.569357	0.0457694	no	WP_004512406.1	flagellar basal body P-ring protein FlgI [Geobacter metallireducens]
GMET_RS02175	Gmet_0435		0.289489	0.476779	no	WP_004512407.1	rod-binding protein [Geobacter metallireducens]
GMET_RS02180	Gmet_0436	flgM	1.31979	0.0776826	no	WP_004512408.1	flagellar biosynthesis anti-sigma factor FlgM [Geobacter metallireducens]
GMET_RS02185	Gmet_0437		0.13316	0.671342	no	WP_004512409.1	flagellar protein FlgN [Geobacter metallireducens]
GMET_RS02190	Gmet_0438	flgK	-0.114309	0.558965	no	WP_004512410.1	flagellar hook-associated protein FlgK [Geobacter metallireducens]
GMET_RS02195	Gmet_0439	flgL	0.685333	0.00341104	no	WP_004512411.1	flagellar hook-associated protein FlgL [Geobacter metallireducens]
GMET_RS02200	Gmet_0440	csrA	-0.546804	0.123758	no	WP_004512412.1	MULTISPECIES: carbon storage regulator CsrA [Geobacter]
GMET_RS02205	Gmet_0441		0.905318	0.00642605	no	WP_004512413.1	flagellar assembly protein FliW [Geobacter metallireducens]
GMET_RS02210	Gmet_0442		3.66265	2.63e-08	yes	WP_011365667.1	MULTISPECIES: flagellin [Geobacter]
GMET_RS02215	Gmet_0443		1.09342	0.00269322	no	WP_011365668.1	ISL3-like element ISGme5 family transposase [Geobacter metallireducens]
GMET_RS02220	Gmet_0444	fliD	0.383379	0.069582	no	WP_004513812.1	flagellar filament capping protein FliD [Geobacter metallireducens]
GMET_RS02225	Gmet_0445	fliS	0.124397	0.597443	no	WP_004513813.1	flagellar export chaperone FliS [Geobacter metallireducens]
GMET_RS02230	Gmet_0446		1.084	0.00199622	no	WP_004513814.1	flagellar protein FliT [Geobacter metallireducens]
GMET_RS02235	Gmet_0447		-0.1673	0.503088	no	WP_004513815.1	DUF115 domain-containing protein [Geobacter metallireducens]
GMET_RS02240	Gmet_0448		0.523961	0.154212	no	WP_011365670.1	glycoside hydrolase family 57 [Geobacter metallireducens]
GMET_RS02245	Gmet_0449		0.498433	0.224532	no	WP_004513817.1	ATP-grasp domain-containing protein [Geobacter metallireducens]
GMET_RS02250	Gmet_0450		0.112111	0.812993	no	WP_004513818.1	SDR family oxidoreductase [Geobacter metallireducens]
GMET_RS02255	Gmet_0451	uxaC	0.979261	0.00943192	no	WP_004513819.1	glucuronate isomerase [Geobacter metallireducens]
GMET_RS02260	Gmet_0452		0.863674	0.0333086	no	WP_238378966.1	class I SAM-dependent methyltransferase [Geobacter metallireducens]
GMET_RS02265	Gmet_0453		0.489738	0.287231	no	WP_004513821.1	class I SAM-dependent methyltransferase [Geobacter metallireducens]
GMET_RS02270	Gmet_0454		0.834337	0.0116643	no	WP_004513822.1	NTP transferase domain-containing protein [Geobacter metallireducens]
GMET_RS02275	Gmet_0455		0.38806	0.329076	no	WP_004513823.1	N-acetylneuraminate synthase family protein [Geobacter metallireducens]
GMET_RS02280	Gmet_0456		-0.14245	0.499652	no	WP_004513824.1	methyltransferase domain-containing protein [Geobacter metallireducens]
GMET_RS02285	Gmet_0457	pseC	-0.280406	0.325337	no	WP_011365672.1	UDP-4-amino-4,6-dideoxy-N-acetyl-beta-L-altrosamine transaminase [Geobacter metallireducens]
GMET_RS02290	Gmet_0458	pseB	-0.642125	0.0185277	no	WP_004513827.1	UDP-N-acetylglucosamine 4,6-dehydratase (inverting) [Geobacter metallireducens]
GMET_RS02295	Gmet_0459		-0.802339	0.00229306	no	WP_004513828.1	DUF5634 family protein [Geobacter metallireducens]
GMET_RS02300	Gmet_0460		-0.603612	0.0401137	no	WP_004513829.1	MULTISPECIES: flagellar motor protein MotB [Geobacter]
GMET_RS02305	Gmet_0461		-0.305429	0.290701	no	WP_004513830.1	flagellar motor protein [Geobacter metallireducens]
GMET_RS02310	Gmet_0462		1.37118	0.0835686	no	WP_004513831.1	MULTISPECIES: flagellar FlbD family protein [Geobacter]
GMET_RS02315	Gmet_0463		3.5989	3.77e-07	yes	WP_004513832.1	flagellar protein FlaG [Geobacter metallireducens]
GMET_RS02320	Gmet_0464		-0.440481	0.184649	no	WP_004513833.1	HDOD domain-containing protein [Geobacter metallireducens]
GMET_RS02325	Gmet_0465	yihA	0.678181	0.195954	no	WP_004513834.1	ribosome biogenesis GTP-binding protein YihA/YsxC [Geobacter metallireducens]
GMET_RS02330	Gmet_0466	cobU	-2.04873	0.000172129	yes	WP_004513835.1	bifunctional adenosylcobinamide kinase/adenosylcobinamide-phosphate guanylyltransferase [Geobacter metallireducens]
GMET_RS02335	Gmet_0467	cobT	0.0302375	0.941785	no	WP_004513836.1	nicotinate-nucleotide--dimethylbenzimidazole phosphoribosyltransferase [Geobacter metallireducens]
GMET_RS02340	Gmet_0468	cobS	-0.201822	0.640604	no	WP_004513837.1	adenosylcobinamide-GDP ribazoletransferase [Geobacter metallireducens]
GMET_RS02345	Gmet_0469	cobC	1.06772	0.197206	no	WP_004513838.1	MULTISPECIES: alpha-ribazole phosphatase [Geobacter]
GMET_RS02350	Gmet_0470		0.774168	0.0678215	no	WP_004513839.1	cobyrinate a,c-diamide synthase [Geobacter metallireducens]
GMET_RS02355	Gmet_0471	thiC	0.178155	0.640522	no	WP_004513840.1	phosphomethylpyrimidine synthase ThiC [Geobacter metallireducens]
GMET_RS02360	Gmet_0472		-0.606983	0.263291	no	WP_004513841.1	energy-coupling factor ABC transporter permease [Geobacter metallireducens]
GMET_RS18945	Gmet_0473		-0.653674	0.567855	no	WP_004513842.1	hypothetical protein [Geobacter metallireducens]
GMET_RS02370	Gmet_0474	cbiQ	-0.272883	0.611916	no	WP_004513843.1	cobalt ECF transporter T component CbiQ [Geobacter metallireducens]
GMET_RS02375	Gmet_0475		-0.447729	0.262533	no	WP_004513844.1	ATP-binding cassette domain-containing protein [Geobacter metallireducens]
GMET_RS02380	Gmet_0476		0.481664	0.530235	no	WP_004513845.1	CbiX/SirB N-terminal domain-containing protein [Geobacter metallireducens]
GMET_RS02385	Gmet_0477		-1.07183	0.0709845	no	WP_004513846.1	precorrin-8X methylmutase [Geobacter metallireducens]
GMET_RS02390	Gmet_0478		-0.536397	0.272434	no	WP_004513847.1	cobalt-precorrin-5B (C(1))-methyltransferase [Geobacter metallireducens]
GMET_RS02395	Gmet_0479		-0.288159	0.524264	no	WP_004513848.1	nucleotidyltransferase family protein [Geobacter metallireducens]
GMET_RS02400	Gmet_0480		-0.867907	0.11291	no	WP_004513849.1	MULTISPECIES: DUF86 domain-containing protein [Geobacter]
GMET_RS02405	Gmet_0481		-0.074352	0.794447	no	WP_004513850.1	bifunctional cobalt-precorrin-7 (C(5))-methyltransferase/cobalt-precorrin-6B (C(15))-methyltransferase [Geobacter metallireducens]
GMET_RS02410	Gmet_0482	cobI	0.600725	0.421883	no	WP_004513851.1	precorrin-2 C(20)-methyltransferase [Geobacter metallireducens]
GMET_RS02415	Gmet_0483	cobM	0.333464	0.579811	no	WP_004513852.1	precorrin-4 C(11)-methyltransferase [Geobacter metallireducens]
GMET_RS02420	Gmet_0484		-1.11992	0.00231293	no	WP_004513853.1	cobalt-precorrin 5A hydrolase [Geobacter metallireducens]
GMET_RS02425	Gmet_0485		-0.616257	0.0567728	no	WP_004513854.1	cobyric acid synthase [Geobacter metallireducens]
GMET_RS02430	Gmet_0486	cbiB	-0.766173	0.231199	no	WP_004513855.1	adenosylcobinamide-phosphate synthase CbiB [Geobacter metallireducens]
GMET_RS02435	Gmet_0487	cobD	-0.152444	0.815269	no	WP_011365674.1	threonine-phosphate decarboxylase CobD [Geobacter metallireducens]
GMET_RS18225	Gmet_0488		0.394612	0.197818	no	WP_004513407.1	IS110-like element ISGme8 family transposase [Geobacter metallireducens]
GMET_RS02440	Gmet_0489		-0.169896	0.648979	no	WP_004512185.1	hypothetical protein [Geobacter metallireducens]
GMET_RS02445	Gmet_0490		-0.614114	0.444432	no	WP_004512186.1	DNA-binding protein [Geobacter metallireducens]
GMET_RS02450	Gmet_0491		0.400055	0.21645	no	WP_004512187.1	metal ABC transporter substrate-binding protein [Geobacter metallireducens]
GMET_RS02455	Gmet_0492		-2.0311	6.97e-06	yes	WP_004512188.1	metal ABC transporter ATP-binding protein [Geobacter metallireducens]
GMET_RS02460	Gmet_0493		-0.90548	0.191363	no	WP_004512189.1	metal ABC transporter permease [Geobacter metallireducens]
GMET_RS02465	Gmet_0494	nikR	0.959286	0.116771	no	WP_004512190.1	MULTISPECIES: nickel-responsive transcriptional regulator NikR [Geobacter]
GMET_RS02470	Gmet_0495	folK	-1.50067	0.00016593	yes	WP_004512191.1	2-amino-4-hydroxy-6-hydroxymethyldihydropteridine diphosphokinase [Geobacter metallireducens]
GMET_RS02475	Gmet_0496		0.977458	0.329291	no	WP_004512192.1	YHS domain-containing protein [Geobacter metallireducens]
GMET_RS02480	Gmet_0497	fsa	0.066807	0.772594	no	WP_004512193.1	fructose-6-phosphate aldolase [Geobacter metallireducens]
GMET_RS02485	Gmet_0498		-0.870328	0.338676	no	WP_004512194.1	GNAT family N-acetyltransferase [Geobacter metallireducens]
GMET_RS02490	Gmet_0499		-0.118503	0.933127	no	WP_004512195.1	hypothetical protein [Geobacter metallireducens]
GMET_RS02495	Gmet_0500		0.0330197	0.955775	no	WP_004512196.1	PAS domain-containing sensor histidine kinase [Geobacter metallireducens]
GMET_RS02500	Gmet_0501		0.111585	0.837186	no	WP_004512197.1	response regulator [Geobacter metallireducens]
GMET_RS02505	Gmet_0502		-0.501936	0.243646	no	WP_004512198.1	DedA family protein [Geobacter metallireducens]
GMET_RS02510	Gmet_0503		-0.838099	0.000921479	no	WP_004512199.1	putative manganese-dependent inorganic diphosphatase [Geobacter metallireducens]
GMET_RS02515	Gmet_0504		-0.989088	0.000138717	no	WP_004512200.1	bifunctional homocysteine S-methyltransferase/methylenetetrahydrofolate reductase [Geobacter metallireducens]
GMET_RS02520	Gmet_0505		-1.75825	0.000854104	yes	WP_004512201.1	hypothetical protein [Geobacter metallireducens]
GMET_RS02525	Gmet_0506		-0.0347979	0.952367	no	WP_004512202.1	MULTISPECIES: YtxH domain-containing protein [Geobacter]
GMET_RS02530	Gmet_0507		0.259699	0.562278	no	WP_004512203.1	MULTISPECIES: Dabb family protein [Geobacter]
GMET_RS02535	Gmet_0508		0.458364	0.538244	no	WP_004512204.1	hypothetical protein [Geobacter metallireducens]
GMET_RS02540	Gmet_0509		0.526242	0.0205458	no	WP_004512205.1	MULTISPECIES: OmpA family protein [Geobacter]
GMET_RS02545	Gmet_0510		-1.94171	0.0489948	no	WP_004512206.1	hypothetical protein [Geobacter metallireducens]
GMET_RS02550	Gmet_0511		-0.270497	0.234766	no	WP_004512207.1	TOBE domain-containing protein [Geobacter metallireducens]
GMET_RS02555	Gmet_0512	modA	-0.343661	0.157597	no	WP_004512208.1	molybdate ABC transporter substrate-binding protein [Geobacter metallireducens]
GMET_RS02560	Gmet_0513	modB	-0.203929	0.5848	no	WP_004512209.1	molybdate ABC transporter permease subunit [Geobacter metallireducens]
GMET_RS02565	Gmet_0514	modC	-0.142078	0.647628	no	WP_004512210.1	molybdenum ABC transporter ATP-binding protein [Geobacter metallireducens]
GMET_RS02570	Gmet_0515		-0.521913	0.500775	no	WP_004512211.1	cation transporter [Geobacter metallireducens]
GMET_RS02575	Gmet_0516		-0.315199	0.686579	no	WP_004512212.1	cytochrome c biogenesis protein CcdA [Geobacter metallireducens]
GMET_RS02580	Gmet_0517		1.86763	0.238118	no	WP_004512213.1	thioredoxin family protein [Geobacter metallireducens]
GMET_RS02585	Gmet_0518		1.89129	0.280477	no	WP_004512214.1	thioredoxin family protein [Geobacter metallireducens]
GMET_RS02590	Gmet_0519		1.90382	0.018072	no	WP_004512215.1	permease [Geobacter metallireducens]
GMET_RS02595	Gmet_0520	arsB	0.593309	0.385254	no	WP_004512216.1	ACR3 family arsenite efflux transporter [Geobacter metallireducens]
GMET_RS02600	Gmet_0521		0.748848	0.464634	no	WP_004512217.1	arsenate reductase ArsC [Geobacter metallireducens]
GMET_RS02605	Gmet_0522		0.791234	0.385697	no	WP_004512218.1	metalloregulator ArsR/SmtB family transcription factor [Geobacter metallireducens]
GMET_RS02610	Gmet_0523		-0.521326	0.0890467	no	WP_004512219.1	nitrate/sulfonate/bicarbonate ABC transporter ATP-binding protein [Geobacter metallireducens]
GMET_RS02615	Gmet_0524		-0.111816	0.676898	no	WP_004512220.1	ABC transporter permease subunit [Geobacter metallireducens]
GMET_RS02620	Gmet_0525		-0.160312	0.545219	no	WP_004512221.1	MULTISPECIES: phosphatase PAP2 family protein [Geobacter]
GMET_RS02625	Gmet_0526		0.0275112	0.89688	no	WP_004512222.1	LTA synthase family protein [Geobacter metallireducens]
GMET_RS02630	Gmet_0527		-0.237417	0.510194	no	WP_011365675.1	MULTISPECIES: heavy metal sensor histidine kinase [Geobacter]
GMET_RS02635	Gmet_0528		-0.813204	0.0120393	no	WP_004512224.1	MULTISPECIES: heavy metal response regulator transcription factor [Geobacter]
GMET_RS02640	Gmet_0529		3.34116	4.08e-06	yes	WP_004512225.1	MULTISPECIES: methyl-accepting chemotaxis protein [Geobacter]
GMET_RS02645	Gmet_0530		0.84422	0.0103161	no	WP_004512226.1	MULTISPECIES: LysR family transcriptional regulator [Geobacter]
GMET_RS02650	Gmet_0531	extH	0.810163	0.0520412	no	WP_004512227.1	selenite/tellurite reduction operon rhodanese-like protein ExtH [Geobacter metallireducens]
GMET_RS02655	Gmet_0532	extI	0.607394	0.120259	no	WP_004512228.1	selenite/tellurite reduction operon porin ExtI [Geobacter metallireducens]
GMET_RS02660	Gmet_0533	extJ	-1.22618	0.0398115	no	WP_004512229.1	selenite/tellurite reduction operon protein ExtJ [Geobacter metallireducens]
GMET_RS02665	Gmet_0534	extKL	1.03039	0.0341634	no	WP_261974591.1	multiheme c-type cytochrome ExtKL [Geobacter metallireducens]
GMET_RS02675	Gmet_0536	extM	-0.82433	0.0132074	no	WP_004512232.1	selenite/tellurite reduction operon c-type cytochrome ExtM [Geobacter metallireducens]
GMET_RS02680	Gmet_0537	extO	-0.728418	0.0801506	no	WP_238379013.1	selenite/tellurite reduction operon b-type cytochrome iron-sulfur cluster-binding subunit ExtO [Geobacter metallireducens]
GMET_RS02685	Gmet_0538		-0.0199169	0.984095	no	WP_004512234.1	ubiquinol-cytochrome c reductase iron-sulfur subunit [Geobacter metallireducens]
GMET_RS02690	Gmet_0539		-0.5873	0.473808	no	WP_004512235.1	cytochrome b N-terminal domain-containing protein [Geobacter metallireducens]
GMET_RS02700	Gmet_0541	extS	-0.0664664	0.91635	no	WP_004512237.1	selenite/tellurite reduction operon c-type cytochrome lipoprotein ExtS [Geobacter metallireducens]
GMET_RS02705	Gmet_0542		3.92904	0.00582	no	WP_011365678.1	putative metallopeptidase [Geobacter metallireducens]
GMET_RS02710	Gmet_0543		1.12074	0.316997	no	WP_004512239.1	hypothetical protein [Geobacter metallireducens]
GMET_RS02715	Gmet_0544		-0.0697487	0.872657	no	WP_004512240.1	acyl-CoA dehydratase activase [Geobacter metallireducens]
GMET_RS02720	Gmet_0545		1.0238	0.0097232	no	WP_004512241.1	2-hydroxyacyl-CoA dehydratase [Geobacter metallireducens]
GMET_RS02725	Gmet_0546		-1.80879	0.0103391	no	WP_004512242.1	hypothetical protein [Geobacter metallireducens]
GMET_RS02730	Gmet_0547	murI	-0.822986	0.0188608	no	WP_011365679.1	glutamate racemase [Geobacter metallireducens]
GMET_RS02735	Gmet_0548		-1.38658	0.000677404	yes	WP_004512244.1	GerMN domain-containing protein [Geobacter metallireducens]
GMET_RS02740	Gmet_0549		-0.452454	0.0474406	no	WP_004512245.1	homocysteine S-methyltransferase family protein [Geobacter metallireducens]
GMET_RS02745	Gmet_0550		0.0494999	0.895875	no	WP_004512246.1	hypothetical protein [Geobacter metallireducens]
GMET_RS02750	Gmet_0551		-0.84813	0.00108276	no	WP_004512247.1	transketolase [Geobacter metallireducens]
GMET_RS02755	Gmet_0552		-0.308927	0.251283	no	WP_011365681.1	transketolase family protein [Geobacter metallireducens]
GMET_RS02760	Gmet_0553		-0.136167	0.75157	no	WP_011365682.1	type II secretion system protein [Geobacter metallireducens]
GMET_RS02765	Gmet_0554		0.531264	0.108463	no	WP_011365683.1	ATP-binding protein [Geobacter metallireducens]
GMET_RS02770	Gmet_0555		0.279965	0.282667	no	WP_004512252.1	sigma-54 dependent transcriptional regulator [Geobacter metallireducens]
GMET_RS02775	Gmet_0556		-0.803202	0.00150203	no	WP_004512253.1	Ig-like domain-containing protein [Geobacter metallireducens]
GMET_RS02780	Gmet_0557		-1.19858	9.66e-05	yes	WP_004512254.1	cytochrome c3 family protein [Geobacter metallireducens]
GMET_RS02785	Gmet_0558		-0.374871	0.0980609	no	WP_004512255.1	CxxxxCH/CxxCH domain-containing protein [Geobacter metallireducens]
GMET_RS02790	Gmet_0559		-0.624244	0.0177041	no	WP_004512256.1	right-handed parallel beta-helix repeat-containing protein [Geobacter metallireducens]
GMET_RS02795	Gmet_0560		-0.0137236	0.973987	no	WP_004512257.1	carboxypeptidase-like regulatory domain-containing protein [Geobacter metallireducens]
GMET_RS02800	Gmet_0561		-0.782808	0.0420415	no	WP_004512258.1	hypothetical protein [Geobacter metallireducens]
GMET_RS02805	Gmet_0562		-0.512867	0.291034	no	WP_004512259.1	hypothetical protein [Geobacter metallireducens]
GMET_RS02810	Gmet_0563		-1.07967	4.22e-05	yes	WP_004512260.1	permease [Geobacter metallireducens]
GMET_RS02815	Gmet_0564		1.35847	0.0109533	no	WP_004512261.1	cupin domain-containing protein [Geobacter metallireducens]
GMET_RS02820	Gmet_0565		-1.87568	0.00323378	no	WP_011365686.1	GeoRSP system PqqD family peptide chaperone [Geobacter metallireducens]
GMET_RS02825	Gmet_0566		-0.235825	0.471466	no	WP_004512263.1	GeoRSP system radical SAM/SPASM protein [Geobacter metallireducens]
GMET_RS02830	Gmet_0567		-0.530251	0.273138	no	WP_004512264.1	GeoRSP system SPASM domain protein [Geobacter metallireducens]
GMET_RS02835	Gmet_0568		1.00165	0.0263715	no	WP_004512265.1	phosphate/phosphite/phosphonate ABC transporter substrate-binding protein [Geobacter metallireducens]
GMET_RS02840	Gmet_0569		-0.112677	0.816992	no	WP_004512266.1	hypothetical protein [Geobacter metallireducens]
GMET_RS02845	Gmet_0570	yedE	-1.77771	0.000990148	no	WP_004512267.1	YedE family putative selenium transporter [Geobacter metallireducens]
GMET_RS02850	Gmet_0571		-0.813598	0.00155577	no	WP_004512268.1	CxxxxCH/CxxCH domain-containing protein [Geobacter metallireducens]
GMET_RS02855	Gmet_0572		-0.320925	0.43559	no	WP_004512269.1	cytochrome c biogenesis protein ResB [Geobacter metallireducens]
GMET_RS02860	Gmet_0573	ccsA	-0.608249	0.127	no	WP_004512270.1	cytochrome c biogenesis protein CcsA [Geobacter metallireducens]
GMET_RS02865	Gmet_0574		1.21629	0.187799	no	WP_238378968.1	hypothetical protein [Geobacter metallireducens]
GMET_RS02870	Gmet_0575		0.300022	0.283793	no	WP_004512272.1	CxxxxCH/CxxCH domain-containing protein [Geobacter metallireducens]
GMET_RS02875	Gmet_0576		0.530864	0.0244886	no	WP_011365688.1	cytochrome c [Geobacter metallireducens]
GMET_RS02880	Gmet_0577		-0.934522	0.0169367	no	WP_004512275.1	NosD domain-containing protein [Geobacter metallireducens]
GMET_RS02885	Gmet_0578		0.535978	0.334004	no	WP_004512276.1	cytochrome c biogenesis protein ResB [Geobacter metallireducens]
GMET_RS02890	Gmet_0579	ccsA	0.47386	0.511276	no	WP_004512277.1	cytochrome c biogenesis protein CcsA [Geobacter metallireducens]
GMET_RS02895	Gmet_0580		-0.443783	0.0730662	no	WP_004512278.1	CxxxxCH/CxxCH domain-containing protein [Geobacter metallireducens]
GMET_RS02900	Gmet_0581		-0.489917	0.0321881	no	WP_004512279.1	MULTISPECIES: CxxxxCH/CxxCH domain-containing protein [Geobacter]
GMET_RS02905	Gmet_0582		-0.763905	0.0141855	no	WP_004512280.1	MULTISPECIES: ankyrin repeat domain-containing protein [Geobacter]
GMET_RS02910	Gmet_0583		-0.522587	0.0851115	no	WP_011365690.1	fused MFS/spermidine synthase [Geobacter metallireducens]
GMET_RS02915	Gmet_0584		-0.289333	0.463746	no	WP_004512282.1	MULTISPECIES: hypothetical protein [Geobacter]
GMET_RS02920	Gmet_0585		-0.77115	0.0698757	no	WP_004512283.1	MULTISPECIES: glycosyltransferase family 9 protein [Geobacter]
GMET_RS02925	Gmet_0586		0.219529	0.708054	no	WP_004512284.1	MULTISPECIES: radical SAM protein [Geobacter]
GMET_RS02930	Gmet_0587		-0.0536834	0.922025	no	WP_004512285.1	MULTISPECIES: radical SAM protein [Geobacter]
GMET_RS02935	Gmet_0588		0.0334438	0.938766	no	WP_004512286.1	tetratricopeptide repeat protein [Geobacter metallireducens]
GMET_RS02940	Gmet_0589		-1.15448	0.0559903	no	WP_004512287.1	MULTISPECIES: glycosyltransferase family 2 protein [Geobacter]
GMET_RS02945	Gmet_0590		0.740849	0.0213595	no	WP_011365691.1	MULTISPECIES: carboxypeptidase-like regulatory domain-containing protein [Geobacter]
GMET_RS02950	Gmet_0591		-0.571021	0.0723158	no	WP_004512289.1	MULTISPECIES: carboxypeptidase regulatory-like domain-containing protein [Geobacter]
GMET_RS02955	Gmet_0592		-0.631683	0.0978925	no	WP_004512290.1	MULTISPECIES: cytochrome c biogenesis protein ResB [Geobacter]
GMET_RS02960	Gmet_0593		0.0783157	0.886934	no	WP_004512291.1	MULTISPECIES: hypothetical protein [Geobacter]
GMET_RS02965	Gmet_0594	ccsA	-0.175218	0.642331	no	WP_004512292.1	MULTISPECIES: cytochrome c biogenesis protein CcsA [Geobacter]
GMET_RS02970	Gmet_0595		-0.664769	0.0230498	no	WP_004512293.1	MULTISPECIES: hypothetical protein [Geobacter]
GMET_RS02975	Gmet_0596		-0.648103	0.518871	no	WP_004512294.1	MULTISPECIES: hypothetical protein [Geobacter]
GMET_RS02980	Gmet_0597		-0.063203	0.785975	no	WP_004512295.1	MULTISPECIES: cobalamin-dependent protein [Geobacter]
GMET_RS02985	Gmet_0598		-0.393347	0.0434369	no	WP_011365692.1	PKD domain-containing protein [Geobacter metallireducens]
GMET_RS03000	Gmet_0600		0.626344	0.0171658	no	WP_011365693.1	PKD domain-containing protein [Geobacter metallireducens]
GMET_RS03005	Gmet_0601		1.29675	2.23e-05	yes	WP_004514731.1	MULTISPECIES: hypothetical protein [Geobacter]
GMET_RS03010	Gmet_0602	leuB	0.480076	0.0471775	no	WP_004514732.1	MULTISPECIES: 3-isopropylmalate dehydrogenase [Geobacter]
GMET_RS03015	Gmet_0603	asd	-0.241888	0.239731	no	WP_004514733.1	MULTISPECIES: aspartate-semialdehyde dehydrogenase [Geobacter]
GMET_RS03020	Gmet_0604		-0.0631799	0.812587	no	WP_004514734.1	aspartate-semialdehyde dehydrogenase [Geobacter metallireducens]
GMET_RS03025	Gmet_0605	truA	-0.200155	0.700735	no	WP_004514735.1	tRNA pseudouridine(38-40) synthase TruA [Geobacter metallireducens]
GMET_RS03030	Gmet_0606	rplM	0.0317483	0.894516	no	WP_004514736.1	MULTISPECIES: 50S ribosomal protein L13 [Geobacter]
GMET_RS03035	Gmet_0607	rpsI	-0.390481	0.0883714	no	WP_004514737.1	30S ribosomal protein S9 [Geobacter metallireducens]
GMET_RS03040	Gmet_0608	argC	-1.1789	1.02e-05	yes	WP_004514738.1	N-acetyl-gamma-glutamyl-phosphate reductase [Geobacter metallireducens]
GMET_RS03045	Gmet_0609		-0.477914	0.08897	no	WP_011365694.1	YgiQ family radical SAM protein [Geobacter metallireducens]
GMET_RS03050	Gmet_0610		-0.762341	0.0247494	no	GMET_RS03050	electron transfer flavoprotein subunit beta/FixA family protein
GMET_RS03075	Gmet_0611	tuf	0.379494	0.0914217	no	WP_011365695.1	elongation factor Tu [Geobacter metallireducens]
GMET_RS03080	Gmet_0612	rpmG	3.12379	0.133177	no	WP_004514628.1	50S ribosomal protein L33 [Geobacter metallireducens]
GMET_RS03090	Gmet_0613	secE	3.1889	0.0287239	no	WP_004514629.1	MULTISPECIES: preprotein translocase subunit SecE [Geobacter]
GMET_RS03095	Gmet_0614	nusG	0.710982	0.0124822	no	WP_004514630.1	MULTISPECIES: transcription termination/antitermination protein NusG [Geobacter]
GMET_RS03100	Gmet_0615	rplK	-0.122038	0.546012	no	WP_004514631.1	50S ribosomal protein L11 [Geobacter metallireducens]
GMET_RS03105	Gmet_0616	rplA	0.0259555	0.899658	no	WP_004514632.1	MULTISPECIES: 50S ribosomal protein L1 [Geobacter]
GMET_RS03110	Gmet_0617	rplJ	0.330532	0.0972333	no	WP_004514633.1	MULTISPECIES: 50S ribosomal protein L10 [Geobacter]
GMET_RS03115	Gmet_0618	rplL	0.252142	0.245125	no	WP_004514634.1	50S ribosomal protein L7/L12 [Geobacter metallireducens]
GMET_RS03120	Gmet_0619	rpoB	0.23438	0.249808	no	WP_004514635.1	DNA-directed RNA polymerase subunit beta [Geobacter metallireducens]
GMET_RS03125	Gmet_0620	rpoC	0.0623202	0.749426	no	WP_004514636.1	DNA-directed RNA polymerase subunit beta' [Geobacter metallireducens]
GMET_RS03130	Gmet_0621	rpsL	-0.709603	0.00544048	no	WP_011365696.1	MULTISPECIES: 30S ribosomal protein S12 [Geobacter]
GMET_RS03135	Gmet_0622	rpsG	0.0917508	0.632652	no	WP_011365697.1	30S ribosomal protein S7 [Geobacter metallireducens]
GMET_RS03140	Gmet_0623	fusA	0.588321	0.00526943	no	WP_011365698.1	elongation factor G [Geobacter metallireducens]
GMET_RS03145	Gmet_0624	tuf	0.972904	0.000109751	no	WP_011365695.1	elongation factor Tu [Geobacter metallireducens]
GMET_RS03150	Gmet_0625	rpsJ	0.0147841	0.961696	no	WP_004514236.1	MULTISPECIES: 30S ribosomal protein S10 [Geobacteraceae]
GMET_RS03155	Gmet_0626	rplC	-0.622727	0.00295109	no	WP_011365699.1	50S ribosomal protein L3 [Geobacter metallireducens]
GMET_RS03160	Gmet_0627	rplD	0.152544	0.431991	no	WP_004514238.1	50S ribosomal protein L4 [Geobacter metallireducens]
GMET_RS03165	Gmet_0628		0.931709	0.0190835	no	WP_004514239.1	MULTISPECIES: 50S ribosomal protein L23 [Geobacter]
GMET_RS18230	Gmet_0629	rplB	-0.163518	0.406134	no	WP_004514240.1	MULTISPECIES: 50S ribosomal protein L2 [Geobacter]
GMET_RS03175	Gmet_0630	rpsS	1.41009	0.000712096	yes	WP_004514241.1	30S ribosomal protein S19 [Geobacter metallireducens]
GMET_RS03180	Gmet_0631	rplV	1.26164	4.64e-06	yes	WP_011365700.1	MULTISPECIES: 50S ribosomal protein L22 [Geobacter]
GMET_RS03185	Gmet_0632	rpsC	0.630523	0.00269476	no	WP_004514242.1	MULTISPECIES: 30S ribosomal protein S3 [Geobacter]
GMET_RS03190	Gmet_0633	rplP	-0.668328	0.00331278	no	WP_004514243.1	MULTISPECIES: 50S ribosomal protein L16 [Geobacter]
GMET_RS03195	Gmet_0634	rpmC	2.89933	9.5e-05	yes	WP_004514244.1	50S ribosomal protein L29 [Geobacter metallireducens]
GMET_RS03200	Gmet_0635	rpsQ	-0.0421344	0.871032	no	WP_004514245.1	MULTISPECIES: 30S ribosomal protein S17 [Geobacter]
GMET_RS03205	Gmet_0636	rplN	1.42598	2.48e-05	yes	WP_004514246.1	MULTISPECIES: 50S ribosomal protein L14 [Geobacter]
GMET_RS03210	Gmet_0637	rplX	1.11335	0.0001722	yes	WP_004514247.1	MULTISPECIES: 50S ribosomal protein L24 [Geobacter]
GMET_RS03215	Gmet_0638	rplE	0.802312	0.000594761	no	WP_004514248.1	MULTISPECIES: 50S ribosomal protein L5 [Geobacter]
GMET_RS18235	Gmet_0639		0.676187	0.400166	no	WP_004514249.1	MULTISPECIES: type Z 30S ribosomal protein S14 [Geobacter]
GMET_RS03220	Gmet_0640	rpsH	0.155083	0.478982	no	WP_004514250.1	30S ribosomal protein S8 [Geobacter metallireducens]
GMET_RS03225	Gmet_0641	rplF	0.456571	0.0340556	no	WP_004514251.1	50S ribosomal protein L6 [Geobacter metallireducens]
GMET_RS03230	Gmet_0642	rplR	0.247051	0.339594	no	WP_004514252.1	50S ribosomal protein L18 [Geobacter metallireducens]
GMET_RS03235	Gmet_0643	rpsE	1.31433	1.3e-05	yes	WP_004514253.1	30S ribosomal protein S5 [Geobacter metallireducens]
GMET_RS03240	Gmet_0644	rpmD	0.198712	0.758065	no	WP_004514254.1	50S ribosomal protein L30 [Geobacter metallireducens]
GMET_RS03245	Gmet_0645	rplO	0.330094	0.105707	no	WP_011365701.1	MULTISPECIES: 50S ribosomal protein L15 [Geobacter]
GMET_RS03250	Gmet_0646	secY	-0.0298334	0.888808	no	WP_004514256.1	MULTISPECIES: preprotein translocase subunit SecY [Geobacter]
GMET_RS03255	Gmet_0647		1.50327	3.85e-06	yes	WP_011365702.1	adenylate kinase [Geobacter metallireducens]
GMET_RS03260	Gmet_0648	map	0.902489	0.0033055	no	WP_011365703.1	type I methionyl aminopeptidase [Geobacter metallireducens]
GMET_RS18240	Gmet_0649	rpmJ	0	1	no	WP_011365704.1	MULTISPECIES: 50S ribosomal protein L36 [Geobacter]
GMET_RS03265	Gmet_0650	rpsM	0.889834	0.002596	no	WP_004514259.1	30S ribosomal protein S13 [Geobacter metallireducens]
GMET_RS03270	Gmet_0651	rpsK	1.20602	3.63e-05	yes	WP_011365705.1	30S ribosomal protein S11 [Geobacter metallireducens]
GMET_RS03275	Gmet_0652	rpsD	1.00665	3.58e-05	yes	WP_011365706.1	30S ribosomal protein S4 [Geobacter metallireducens]
GMET_RS03280	Gmet_0653		0.765328	0.00210883	no	WP_004514261.1	DNA-directed RNA polymerase subunit alpha [Geobacter metallireducens]
GMET_RS03285	Gmet_0654	rplQ	0.202327	0.318437	no	WP_004514262.1	50S ribosomal protein L17 [Geobacter metallireducens]
GMET_RS03290	Gmet_0655		-0.866577	0.0421077	no	WP_004514263.1	ABC transporter permease [Geobacter metallireducens]
GMET_RS03295	Gmet_0656		0.621557	0.258064	no	WP_004514264.1	ABC transporter permease [Geobacter metallireducens]
GMET_RS03300	Gmet_0657		-0.735259	0.0205799	no	WP_004514265.1	ABC transporter ATP-binding protein [Geobacter metallireducens]
GMET_RS03305	Gmet_0658		-0.706473	0.0551609	no	WP_004514266.1	ABC transporter ATP-binding protein [Geobacter metallireducens]
GMET_RS03310	Gmet_0659		-0.450627	0.152478	no	WP_004514267.1	efflux RND transporter periplasmic adaptor subunit [Geobacter metallireducens]
GMET_RS03315	Gmet_0660		-2.08743	0.0019502	no	WP_011365707.1	response regulator [Geobacter metallireducens]
GMET_RS03320	Gmet_0661	carB	-0.629983	0.0242077	no	WP_004514269.1	carbamoyl-phosphate synthase large subunit [Geobacter metallireducens]
GMET_RS03325	Gmet_0662	nifH	1.76458	0.151134	no	WP_004514270.1	nitrogenase iron protein [Geobacter metallireducens]
GMET_RS03330	Gmet_0663	nifD	0.43782	0.585744	no	WP_004514271.1	nitrogenase molybdenum-iron protein alpha chain [Geobacter metallireducens]
GMET_RS03335	Gmet_0664	nifK	0.0303511	0.963403	no	WP_004514272.1	nitrogenase molybdenum-iron protein subunit beta [Geobacter metallireducens]
GMET_RS03340	Gmet_0665		-0.763772	0.0133295	no	WP_004514273.1	hypothetical protein [Geobacter metallireducens]
GMET_RS03345	Gmet_0666		0.134701	0.631763	no	WP_004514274.1	PAS domain S-box protein [Geobacter metallireducens]
GMET_RS03350	Gmet_0667	rbr	1.26138	0.000622803	yes	WP_004514275.1	rubrerythrin family protein [Geobacter metallireducens]
GMET_RS03355	Gmet_0668		0.471819	0.203773	no	WP_004514276.1	rubrerythrin family protein [Geobacter metallireducens]
GMET_RS03360	Gmet_0669		0.116626	0.913054	no	WP_004514277.1	bifunctional nitrogenase iron-molybdenum cofactor biosynthesis protein NifEN [Geobacter metallireducens]
GMET_RS03365	Gmet_0670		0.394612	0.197818	no	WP_004513407.1	IS110-like element ISGme8 family transposase [Geobacter metallireducens]
GMET_RS03370	Gmet_0671	nifX	0.365166	0.780129	no	WP_004514062.1	nitrogen fixation protein NifX [Geobacter metallireducens]
GMET_RS03375	Gmet_0672	fdxB	-0.982539	0.572804	no	WP_004514063.1	ferredoxin III, nif-specific [Geobacter metallireducens]
GMET_RS03380	Gmet_0673		0.63192	0.666868	no	WP_004514064.1	NifB/NifX family molybdenum-iron cluster-binding protein [Geobacter metallireducens]
GMET_RS03385	Gmet_0674		-0.324206	0.713314	no	WP_004514065.1	NAD(+)--dinitrogen-reductase ADP-D-ribosyltransferase [Geobacter metallireducens]
GMET_RS03390	Gmet_0675		-0.415429	0.122471	no	WP_004514066.1	DEAD/DEAH box helicase family protein [Geobacter metallireducens]
GMET_RS03395	Gmet_0676		0.821193	0.0087122	no	WP_004514067.1	site-specific DNA-methyltransferase [Geobacter metallireducens]
GMET_RS03400	Gmet_0677		1.05294	0.471967	no	WP_004514068.1	type II toxin-antitoxin system RelE/ParE family toxin [Geobacter metallireducens]
GMET_RS03405	Gmet_0678		1.57578	0.104328	no	WP_004514069.1	type II toxin-antitoxin system Phd/YefM family antitoxin [Geobacter metallireducens]
GMET_RS03410	Gmet_0679		-0.608854	0.012523	no	WP_004514070.1	cytochrome c family protein [Geobacter metallireducens]
GMET_RS03415	Gmet_0680	draG	1.1774	0.216526	no	WP_004514071.1	ADP-ribosyl-[dinitrogen reductase] hydrolase [Geobacter metallireducens]
GMET_RS03420	Gmet_0681		-2.03286	0.238265	no	WP_004514072.1	radical SAM protein [Geobacter metallireducens]
GMET_RS03425	Gmet_0682		1.1104	0.484634	no	WP_004514073.1	GNAT family N-acetyltransferase [Geobacter metallireducens]
GMET_RS03430	Gmet_0683		-0.686254	0.00864446	no	WP_004514074.1	electron transfer flavoprotein subunit beta/FixA family protein [Geobacter metallireducens]
GMET_RS03435	Gmet_0684		-0.494758	0.0330892	no	WP_004514075.1	electron transfer flavoprotein subunit alpha [Geobacter metallireducens]
GMET_RS03440	Gmet_0685		-0.195999	0.320088	no	WP_004514076.1	heterodisulfide reductase-related iron-sulfur binding cluster [Geobacter metallireducens]
GMET_RS03445	Gmet_0686		-0.744264	0.0423473	no	WP_004514077.1	hypothetical protein [Geobacter metallireducens]
GMET_RS03450	Gmet_0687		-0.369565	0.452717	no	WP_004514078.1	ATP-binding protein [Geobacter metallireducens]
GMET_RS03455	Gmet_0688		-0.185719	0.714302	no	WP_004514079.1	response regulator [Geobacter metallireducens]
GMET_RS03460	Gmet_0689		2.92455	0.0703905	no	WP_004514080.1	membrane protein [Geobacter metallireducens]
GMET_RS03465	Gmet_0690		-0.224068	0.884461	no	WP_004514081.1	undecaprenyl-diphosphatase [Geobacter metallireducens]
GMET_RS03470	Gmet_0691		3.86219	0.012621	no	WP_004514082.1	cupin domain-containing protein [Geobacter metallireducens]
GMET_RS03475	Gmet_0692	nifV	0.120683	0.928121	no	WP_011365709.1	homocitrate synthase [Geobacter metallireducens]
GMET_RS03480	Gmet_0693		-0.183145	0.850692	no	WP_004514084.1	hypothetical protein [Geobacter metallireducens]
GMET_RS03485	Gmet_0694		1.19693	0.485146	no	WP_004514085.1	MULTISPECIES: P-II family nitrogen regulator [Geobacter]
GMET_RS03490	Gmet_0695		-0.693359	0.0867544	no	WP_011365710.1	ammonium transporter [Geobacter metallireducens]
GMET_RS03495	Gmet_0696		1.35873	0.0568683	no	WP_004514087.1	HAMP domain-containing sensor histidine kinase [Geobacter metallireducens]
GMET_RS03500	Gmet_0697		-0.291618	0.447532	no	WP_004514088.1	inositol monophosphatase family protein [Geobacter metallireducens]
GMET_RS03505	Gmet_0698		-0.077737	0.872155	no	WP_004514089.1	PLP-dependent aspartate aminotransferase family protein [Geobacter metallireducens]
GMET_RS03510	Gmet_0699		0.227405	0.481965	no	WP_004514090.1	aminotransferase class I/II-fold pyridoxal phosphate-dependent enzyme [Geobacter metallireducens]
GMET_RS03515	Gmet_0700		-0.143129	0.584541	no	WP_011365712.1	EAL domain-containing protein [Geobacter metallireducens]
GMET_RS03520	Gmet_0701		0.255285	0.326687	no	WP_004514092.1	cache domain-containing protein [Geobacter metallireducens]
GMET_RS03525	Gmet_0702		0.504858	0.076581	no	WP_004514093.1	sigma-54 dependent transcriptional regulator [Geobacter metallireducens]
GMET_RS03530	Gmet_0703		3.32925	0.0674269	no	WP_004514094.1	MULTISPECIES: hypothetical protein [Geobacter]
GMET_RS03535	Gmet_0704		2.28661	0.0800656	no	WP_004514096.1	MULTISPECIES: hypothetical protein [Geobacter]
GMET_RS03540	Gmet_0705		2.00648	0.0159453	no	WP_004514097.1	hypothetical protein [Geobacter metallireducens]
GMET_RS03545	Gmet_0706		-0.36267	0.481263	no	WP_004514098.1	hypothetical protein [Geobacter metallireducens]
GMET_RS03550	Gmet_0707		-0.970463	0.00016505	no	WP_004514099.1	glycogen/starch synthase [Geobacter metallireducens]
GMET_RS03555	Gmet_0708		0.164414	0.525677	no	WP_011365616.1	IS481-like element ISGme9 family transposase [Geobacter metallireducens]
GMET_RS03560	Gmet_0709		0.421216	0.51834	no	WP_004514614.1	DUF2721 domain-containing protein [Geobacter metallireducens]
GMET_RS03565	Gmet_0710		-0.0717164	0.843316	no	WP_004514615.1	carbon-nitrogen hydrolase [Geobacter metallireducens]
GMET_RS03570	Gmet_0711		0.439692	0.345656	no	WP_004514616.1	agmatine deiminase family protein [Geobacter metallireducens]
GMET_RS03575	Gmet_0712		1.48431	8.24e-05	yes	WP_004514617.1	methyl-accepting chemotaxis protein [Geobacter metallireducens]
GMET_RS03580	Gmet_0713		-0.323209	0.292609	no	WP_004514618.1	MASE3 domain-containing protein [Geobacter metallireducens]
GMET_RS03585	Gmet_0714	nudC	-0.457342	0.175871	no	WP_004514619.1	NAD(+) diphosphatase [Geobacter metallireducens]
GMET_RS03590	Gmet_0715		-0.484979	0.458125	no	WP_004514620.1	DUF4149 domain-containing protein [Geobacter metallireducens]
GMET_RS03595	Gmet_0716		0.0511822	0.855287	no	WP_004514621.1	hypothetical protein [Geobacter metallireducens]
GMET_RS03600	Gmet_0717		-0.407133	0.600101	no	WP_004514622.1	hypothetical protein [Geobacter metallireducens]
GMET_RS03605	Gmet_0719		3.51656	0.000138524	yes	WP_004514624.1	hypothetical protein [Geobacter metallireducens]
GMET_RS03610	Gmet_0720		-1.33851	0.00382476	no	WP_004514625.1	DUF2156 domain-containing protein [Geobacter metallireducens]
GMET_RS03615	Gmet_0721		-0.365804	0.396913	no	WP_004514626.1	methyltransferase domain-containing protein [Geobacter metallireducens]
GMET_RS03620	Gmet_0722		-0.0530283	0.931044	no	WP_004514627.1	YchJ family protein [Geobacter metallireducens]
GMET_RS03625	Gmet_0723		0.394612	0.197818	no	WP_004513407.1	IS110-like element ISGme8 family transposase [Geobacter metallireducens]
GMET_RS03630	Gmet_0724		-0.203401	0.673253	no	WP_011365716.1	MBL fold metallo-hydrolase [Geobacter metallireducens]
GMET_RS03635	Gmet_0725		0.0505175	0.927817	no	WP_004514442.1	MULTISPECIES: PilZ domain-containing protein [Geobacter]
GMET_RS03640	Gmet_0726		0.586278	0.205963	no	WP_004514443.1	alpha/beta hydrolase [Geobacter metallireducens]
GMET_RS03645	Gmet_0727		0.475864	0.256292	no	WP_004514444.1	secondary thiamine-phosphate synthase enzyme YjbQ [Geobacter metallireducens]
GMET_RS03650	Gmet_0728		-0.393972	0.231379	no	WP_004514445.1	tetratricopeptide repeat protein [Geobacter metallireducens]
GMET_RS03655	Gmet_0729	sucC	0.341143	0.38797	no	WP_004514446.1	ADP-forming succinate--CoA ligase subunit beta [Geobacter metallireducens]
GMET_RS03660	Gmet_0730	sucD	-1.20218	0.000622494	yes	WP_004514447.1	succinate--CoA ligase subunit alpha [Geobacter metallireducens]
GMET_RS03665	Gmet_0731		-0.764625	0.00912149	no	WP_004514448.1	PAS domain S-box protein [Geobacter metallireducens]
GMET_RS03670	Gmet_0732		0.259086	0.352877	no	WP_004514449.1	pyridoxal phosphate-dependent aminotransferase [Geobacter metallireducens]
GMET_RS03675	Gmet_0733		-0.0586183	0.865929	no	WP_138983422.1	cytochrome C [Geobacter metallireducens]
GMET_RS03680	Gmet_0734		0.117146	0.83589	no	WP_004514451.1	MULTISPECIES: prepilin-type N-terminal cleavage/methylation domain-containing protein [Geobacter]
GMET_RS03685	Gmet_0735		-0.353268	0.297582	no	WP_238378969.1	prepilin-type N-terminal cleavage/methylation domain-containing protein [Geobacter metallireducens]
GMET_RS03690	Gmet_0736		-1.46142	0.00447176	no	WP_004514453.1	pilus assembly PilX N-terminal domain-containing protein [Geobacter metallireducens]
GMET_RS03695	Gmet_0737		-0.492609	0.0299021	no	WP_238378970.1	PilC/PilY family type IV pilus protein [Geobacter metallireducens]
GMET_RS03700	Gmet_0738		-1.32602	5.04e-06	yes	WP_004514455.1	DUF294 nucleotidyltransferase-like domain-containing protein [Geobacter metallireducens]
GMET_RS03705	Gmet_0739		-0.540693	0.0582239	no	WP_004514456.1	cation acetate symporter [Geobacter metallireducens]
GMET_RS03710	Gmet_0740		0.445377	0.189606	no	WP_004514457.1	DUF485 domain-containing protein [Geobacter metallireducens]
GMET_RS03715	Gmet_0741		-0.714893	0.037623	no	WP_004514458.1	IclR family transcriptional regulator [Geobacter metallireducens]
GMET_RS03720	Gmet_0742		-0.549957	0.492822	no	WP_004514459.1	hypothetical protein [Geobacter metallireducens]
GMET_RS03725	Gmet_0743		0.685946	0.0330828	no	WP_004514460.1	YebC/PmpR family DNA-binding transcriptional regulator [Geobacter metallireducens]
GMET_RS03730	Gmet_0744	ruvC	0.423705	0.496313	no	WP_004514461.1	crossover junction endodeoxyribonuclease RuvC [Geobacter metallireducens]
GMET_RS03735	Gmet_0745	ruvA	-2.204	2.76e-07	yes	WP_004514462.1	Holliday junction branch migration protein RuvA [Geobacter metallireducens]
GMET_RS03740	Gmet_0746	ruvB	0.34475	0.319849	no	WP_004514463.1	Holliday junction branch migration DNA helicase RuvB [Geobacter metallireducens]
GMET_RS03745	Gmet_0747		-0.304229	0.74976	no	WP_004514464.1	DnaA/Hda family protein [Geobacter metallireducens]
GMET_RS03750	Gmet_0748		2.22232	3.04e-08	yes	WP_004514465.1	PEP-CTERM sorting domain-containing protein [Geobacter metallireducens]
GMET_RS03755	Gmet_0749		2.64025	0.00013165	yes	WP_011365718.1	S8 family serine peptidase [Geobacter metallireducens]
GMET_RS03760	Gmet_0750		-1.10609	0.000290516	yes	WP_004514798.1	Crp/Fnr family transcriptional regulator [Geobacter metallireducens]
GMET_RS03765	Gmet_0751		-0.208219	0.319572	no	WP_011365719.1	S8 family serine peptidase [Geobacter metallireducens]
GMET_RS03770	Gmet_0752		-0.443582	0.238884	no	WP_004513497.1	epoxyqueuosine reductase QueH [Geobacter metallireducens]
GMET_RS03775	Gmet_0753		-2.27461	0.347592	no	WP_004513498.1	DUF2905 domain-containing protein [Geobacter metallireducens]
GMET_RS03780	Gmet_0754		-0.380357	0.424112	no	WP_004513499.1	SPFH domain-containing protein [Geobacter metallireducens]
GMET_RS03785	Gmet_0755		0.289095	0.685508	no	WP_004513500.1	hypothetical protein [Geobacter metallireducens]
GMET_RS03790	Gmet_0757		0.48332	0.679736	no	WP_004513502.1	zinc ribbon domain-containing protein [Geobacter metallireducens]
GMET_RS03795	Gmet_0758		-1.20269	0.160864	no	WP_004513503.1	hypothetical protein [Geobacter metallireducens]
GMET_RS03800	Gmet_0759		-1.09092	8.88e-05	yes	WP_004513504.1	phasin family protein [Geobacter metallireducens]
GMET_RS03805	Gmet_0760		-0.969752	3.67e-05	no	WP_004513505.1	AarF/UbiB family protein [Geobacter metallireducens]
GMET_RS03810	Gmet_0761		-0.862771	0.000534463	no	WP_004513506.1	DUF362 domain-containing protein [Geobacter metallireducens]
GMET_RS03815	Gmet_0762		0.261914	0.256098	no	WP_004513507.1	response regulator [Geobacter metallireducens]
GMET_RS03820	Gmet_0763		-0.50119	0.0365264	no	WP_004513508.1	GPMC system transcriptional regulator [Geobacter metallireducens]
GMET_RS03825	Gmet_0764		0.824546	0.0453216	no	WP_004513509.1	TIGR04442 family protein [Geobacter metallireducens]
GMET_RS03830	Gmet_0765		-0.128408	0.840618	no	WP_004513510.1	GPMC system MBL fold metallohydrolase [Geobacter metallireducens]
GMET_RS03835	Gmet_0766		0.455174	0.330673	no	WP_011365721.1	GPMC system family 4 glycosyltransferase [Geobacter metallireducens]
GMET_RS03840	Gmet_0767		-0.145862	0.654901	no	WP_004513512.1	DUF853 family protein [Geobacter metallireducens]
GMET_RS03850	Gmet_0769		-1.40229	0.00416324	no	WP_004513514.1	acyl-CoA thioesterase [Geobacter metallireducens]
GMET_RS03855	Gmet_0770	ppsA	-0.909546	0.00167113	no	WP_004513515.1	phosphoenolpyruvate synthase [Geobacter metallireducens]
GMET_RS03860	Gmet_0771	wrbA	-0.44751	0.0996954	no	WP_004513516.1	NAD(P)H:quinone oxidoreductase [Geobacter metallireducens]
GMET_RS03865	Gmet_0772		2.54703	0.381249	no	WP_004513517.1	MULTISPECIES: FxsA family protein [Geobacter]
GMET_RS03870	Gmet_0773		-0.658628	0.0820244	no	WP_004513518.1	diguanylate cyclase [Geobacter metallireducens]
GMET_RS03875	Gmet_0774		-0.289843	0.390206	no	WP_004513519.1	carbonic anhydrase [Geobacter metallireducens]
GMET_RS03880	Gmet_0775		0.208219	0.31251	no	WP_004513520.1	OmpA family protein [Geobacter metallireducens]
GMET_RS03885	Gmet_0776		-0.0824317	0.814589	no	WP_004513521.1	sigma-54 dependent transcriptional regulator [Geobacter metallireducens]
GMET_RS03890	Gmet_0777		0.554626	0.0903348	no	WP_004513522.1	ATP-binding protein [Geobacter metallireducens]
GMET_RS03895	Gmet_0778		-2.52234	7.2e-08	yes	WP_004513523.1	response regulator [Geobacter metallireducens]
GMET_RS03900	Gmet_0779		0.0248502	0.929129	no	WP_238378971.1	PAS domain-containing sensor histidine kinase [Geobacter metallireducens]
GMET_RS03905	Gmet_0780		0.111814	0.594044	no	WP_011365723.1	chemotaxis protein CheB [Geobacter metallireducens]
GMET_RS03910	Gmet_0781		0.40587	0.236217	no	WP_004513526.1	substrate-binding domain-containing protein [Geobacter metallireducens]
GMET_RS03915	Gmet_0782		0.123953	0.705676	no	WP_004513527.1	EAL domain-containing protein [Geobacter metallireducens]
GMET_RS03920	Gmet_0783		-0.0487678	0.932895	no	WP_238378972.1	PEP-CTERM sorting domain-containing protein [Geobacter metallireducens]
GMET_RS03925	Gmet_0784		0.447917	0.195925	no	WP_004513529.1	MULTISPECIES: ABC transporter substrate-binding protein [Geobacter]
GMET_RS03930	Gmet_0785		-1.07383	3.66e-05	yes	WP_004513530.1	TolC family protein [Geobacter metallireducens]
GMET_RS03935	Gmet_0786	mlaD	-0.0785518	0.864989	no	WP_004513531.1	MULTISPECIES: outer membrane lipid asymmetry maintenance protein MlaD [Geobacter]
GMET_RS03940	Gmet_0787		-0.138705	0.596555	no	WP_004513532.1	ABC transporter ATP-binding protein [Geobacter metallireducens]
GMET_RS03945	Gmet_0788		-0.96179	0.00439989	no	WP_004513533.1	MlaE family lipid ABC transporter permease subunit [Geobacter metallireducens]
GMET_RS03950	Gmet_0789		-0.342992	0.250393	no	WP_004513534.1	NADP-dependent glyceraldehyde-3-phosphate dehydrogenase [Geobacter metallireducens]
GMET_RS03955	Gmet_0790		-0.248669	0.351017	no	WP_004513535.1	dienelactone hydrolase family protein [Geobacter metallireducens]
GMET_RS03960	Gmet_0791		1.33785	0.00154463	no	WP_004513536.1	protease complex subunit PrcB family protein [Geobacter metallireducens]
GMET_RS03965	Gmet_0792		-0.759895	0.00776576	no	WP_004513537.1	YqiA/YcfP family alpha/beta fold hydrolase [Geobacter metallireducens]
GMET_RS03970	Gmet_0793		3.12597	1.43e-05	yes	WP_004513538.1	DUF5131 family protein [Geobacter metallireducens]
GMET_RS03975	Gmet_0794	rsgA	0.0339995	0.928915	no	WP_004513539.1	ribosome small subunit-dependent GTPase A [Geobacter metallireducens]
GMET_RS03980	Gmet_0795		-0.311513	0.569085	no	WP_004513540.1	class I SAM-dependent methyltransferase [Geobacter metallireducens]
GMET_RS03985	Gmet_0796		-0.358752	0.495539	no	WP_004513541.1	CAP domain-containing protein [Geobacter metallireducens]
GMET_RS03990	Gmet_0797		0.868203	0.127755	no	WP_138983415.1	PEP-CTERM sorting domain-containing protein [Geobacter metallireducens]
GMET_RS03995	Gmet_0798		-1.91059	0.0170985	no	WP_004513543.1	LysE family translocator [Geobacter metallireducens]
GMET_RS04000	Gmet_0799		0.562659	0.514181	no	WP_011365725.1	methyl-accepting chemotaxis protein [Geobacter metallireducens]
GMET_RS04005	Gmet_0800		1.09342	0.00269322	no	WP_011365668.1	ISL3-like element ISGme5 family transposase [Geobacter metallireducens]
GMET_RS04010	Gmet_0801		-0.566579	0.411753	no	WP_004514388.1	MULTISPECIES: zinc ribbon domain-containing protein YjdM [Geobacter]
GMET_RS04015	Gmet_0802		0.391291	0.171547	no	WP_004514389.1	porin family protein [Geobacter metallireducens]
GMET_RS04020	Gmet_0803		0.84217	0.212913	no	WP_011365726.1	TetR family transcriptional regulator C-terminal domain-containing protein [Geobacter metallireducens]
GMET_RS04025	Gmet_0804		0.28099	0.561453	no	WP_004514391.1	YhdH/YhfP family quinone oxidoreductase [Geobacter metallireducens]
GMET_RS04030	Gmet_0805		0.136276	0.750227	no	WP_004514392.1	flavin reductase family protein [Geobacter metallireducens]
GMET_RS04035	Gmet_0806		-0.175155	0.715328	no	WP_004514393.1	MFS transporter [Geobacter metallireducens]
GMET_RS04040	Gmet_0807		1.78964	0.00819403	no	WP_004514394.1	epoxyqueuosine reductase [Geobacter metallireducens]
GMET_RS04045	Gmet_0808		-0.782957	0.00236636	no	WP_004514395.1	TetR/AcrR family transcriptional regulator [Geobacter metallireducens]
GMET_RS04050	Gmet_0809		-0.0649871	0.769364	no	WP_004514396.1	efflux RND transporter periplasmic adaptor subunit [Geobacter metallireducens]
GMET_RS04055	Gmet_0810		-0.12636	0.516426	no	WP_004514397.1	efflux RND transporter permease subunit [Geobacter metallireducens]
GMET_RS04060	Gmet_0811	adeC	0.0105776	0.956071	no	WP_187148463.1	AdeC/AdeK/OprM family multidrug efflux complex outer membrane factor [Geobacter metallireducens]
GMET_RS04065	Gmet_0812		-0.210566	0.408846	no	WP_004514399.1	sigma-54 dependent transcriptional regulator [Geobacter metallireducens]
GMET_RS04070	Gmet_0813		-0.235326	0.299279	no	WP_004514400.1	nodulation protein NfeD [Geobacter metallireducens]
GMET_RS04075	Gmet_0814		0.158945	0.508716	no	WP_004514401.1	slipin family protein [Geobacter metallireducens]
GMET_RS04080	Gmet_0815		-0.181561	0.335097	no	WP_004514402.1	peptidylprolyl isomerase [Geobacter metallireducens]
GMET_RS04085	Gmet_0816		-0.534988	0.0259501	no	WP_004514403.1	pyruvate carboxylase [Geobacter metallireducens]
GMET_RS04090	Gmet_0817		0.216898	0.549833	no	WP_004514404.1	hypothetical protein [Geobacter metallireducens]
GMET_RS04095	Gmet_0818		-0.319363	0.263497	no	WP_004514405.1	SagB/ThcOx family dehydrogenase [Geobacter metallireducens]
GMET_RS04100	Gmet_0819		-0.741822	0.0207731	no	WP_004514406.1	O-acetylhomoserine aminocarboxypropyltransferase/cysteine synthase [Geobacter metallireducens]
GMET_RS04105	Gmet_0820		0.611635	0.381062	no	WP_004514407.1	hypothetical protein [Geobacter metallireducens]
GMET_RS04110	Gmet_0821		4.92967	7.62e-07	yes	WP_004514408.1	methyl-accepting chemotaxis protein [Geobacter metallireducens]
GMET_RS04115	Gmet_0822	pgsA	-0.48898	0.324052	no	WP_004514409.1	CDP-diacylglycerol--glycerol-3-phosphate 3-phosphatidyltransferase [Geobacter metallireducens]
GMET_RS04120	Gmet_0823		0.110344	0.713975	no	WP_004514410.1	SDR family oxidoreductase [Geobacter metallireducens]
GMET_RS04125	Gmet_0824		2.21371	0.00365824	no	WP_004514411.1	hypothetical protein [Geobacter metallireducens]
GMET_RS04130	Gmet_0825		0.319376	0.139205	no	WP_004514412.1	cytochrome c3 family protein [Geobacter metallireducens]
GMET_RS04135	Gmet_0826		-0.290861	0.255345	no	WP_004514413.1	hypothetical protein [Geobacter metallireducens]
GMET_RS04140	Gmet_0827		1.1237	0.0336333	no	WP_004514414.1	hypothetical protein [Geobacter metallireducens]
GMET_RS18125	Gmet_0828		-0.425991	0.175946	no	WP_049756788.1	hypothetical protein [Geobacter metallireducens]
GMET_RS04150	Gmet_0829		0.135202	0.677787	no	WP_011365729.1	DUF4388 domain-containing protein [Geobacter metallireducens]
GMET_RS04155	Gmet_0830		-0.242093	0.580286	no	WP_004512974.1	roadblock/LC7 domain-containing protein [Geobacter metallireducens]
GMET_RS04160	Gmet_0831		0.0441874	0.875823	no	WP_238378973.1	hypothetical protein [Geobacter metallireducens]
GMET_RS04165	Gmet_0832		-0.489805	0.0645919	no	WP_004512976.1	NAD(P)H-quinone oxidoreductase [Geobacter metallireducens]
GMET_RS04170	Gmet_0833		0.50489	0.15487	no	WP_004512977.1	alpha-amylase family glycosyl hydrolase [Geobacter metallireducens]
GMET_RS04175	Gmet_0834		-1.70683	3.57e-05	yes	WP_004512978.1	bacteriohemerythrin [Geobacter metallireducens]
GMET_RS04180	Gmet_0835		1.83997	4.44e-08	yes	WP_004512979.1	hypothetical protein [Geobacter metallireducens]
GMET_RS04185	Gmet_0836		0.875745	0.010076	no	WP_004512980.1	nucleotidyltransferase family protein [Geobacter metallireducens]
GMET_RS04190	Gmet_0837		-0.175688	0.485359	no	WP_004512981.1	xanthine dehydrogenase family protein molybdopterin-binding subunit [Geobacter metallireducens]
GMET_RS04195	Gmet_0838		-0.377382	0.430086	no	WP_004512982.1	MULTISPECIES: (2Fe-2S)-binding protein [Geobacter]
GMET_RS04200	Gmet_0839		-0.650888	0.0231065	no	WP_004512983.1	glycine zipper 2TM domain-containing protein [Geobacter metallireducens]
GMET_RS04205	Gmet_0840		0.337491	0.53767	no	WP_004512984.1	diguanylate cyclase [Geobacter metallireducens]
GMET_RS04210	Gmet_0841		-0.309454	0.624877	no	WP_004512985.1	MULTISPECIES: metallophosphoesterase family protein [Geobacter]
GMET_RS04215	Gmet_0842	bioF	-0.180307	0.730726	no	WP_004512986.1	8-amino-7-oxononanoate synthase [Geobacter metallireducens]
GMET_RS04220	Gmet_0843		0.426143	0.509659	no	WP_004512987.1	alpha/beta fold hydrolase [Geobacter metallireducens]
GMET_RS04225	Gmet_0844		-1.55528	0.00569465	no	WP_004512988.1	methyltransferase domain-containing protein [Geobacter metallireducens]
GMET_RS04230	Gmet_0845		0.158811	0.503199	no	WP_004512989.1	class I SAM-dependent rRNA methyltransferase [Geobacter metallireducens]
GMET_RS04235	Gmet_0846		0.609061	0.209782	no	WP_004512990.1	MULTISPECIES: metalloregulator ArsR/SmtB family transcription factor [Geobacter]
GMET_RS04240	Gmet_0847		0.116757	0.839035	no	WP_004512991.1	ATP-binding cassette domain-containing protein [Geobacter metallireducens]
GMET_RS04245	Gmet_0848		-0.0978562	0.823862	no	WP_004512992.1	ABC transporter ATP-binding protein [Geobacter metallireducens]
GMET_RS04250	Gmet_0849		0.216751	0.317251	no	WP_011365732.1	HD domain-containing phosphohydrolase [Geobacter metallireducens]
GMET_RS04255	Gmet_0850		0.186312	0.398002	no	WP_004512995.1	SpoIID/LytB domain-containing protein [Geobacter metallireducens]
GMET_RS04260	Gmet_0851	queA	0.448609	0.119887	no	WP_004512996.1	tRNA preQ1(34) S-adenosylmethionine ribosyltransferase-isomerase QueA [Geobacter metallireducens]
GMET_RS04265	Gmet_0852	tgt	-0.557591	0.0493372	no	WP_004512997.1	tRNA guanosine(34) transglycosylase Tgt [Geobacter metallireducens]
GMET_RS04270	Gmet_0853	yajC	1.75288	0.0558615	no	WP_004512998.1	preprotein translocase subunit YajC [Geobacter metallireducens]
GMET_RS04275	Gmet_0854	secD	-0.249497	0.260033	no	WP_004512999.1	protein translocase subunit SecD [Geobacter metallireducens]
GMET_RS04280	Gmet_0855	secF	-0.0445579	0.857446	no	WP_004513000.1	protein translocase subunit SecF [Geobacter metallireducens]
GMET_RS04285	Gmet_0856		0.204699	0.422293	no	WP_004513001.1	tetratricopeptide repeat protein [Geobacter metallireducens]
GMET_RS04290	Gmet_0857	recJ	0.535416	0.233668	no	WP_004513002.1	single-stranded-DNA-specific exonuclease RecJ [Geobacter metallireducens]
GMET_RS04295	Gmet_0858		-0.459109	0.180579	no	WP_004513003.1	cation diffusion facilitator family transporter [Geobacter metallireducens]
GMET_RS04300	Gmet_0859		-0.384984	0.118369	no	WP_011365733.1	hypothetical protein [Geobacter metallireducens]
GMET_RS04305	Gmet_0860		-0.00895442	0.977078	no	WP_004513006.1	hypothetical protein [Geobacter metallireducens]
GMET_RS04310	Gmet_0861		0.41826	0.184955	no	WP_004513007.1	ATPase, T2SS/T4P/T4SS family [Geobacter metallireducens]
GMET_RS04315	Gmet_0862	pheA	1.15801	0.00100559	no	WP_004513008.1	prephenate dehydratase [Geobacter metallireducens]
GMET_RS04320	Gmet_0863		0.159118	0.630891	no	WP_004513009.1	prephenate dehydrogenase/arogenate dehydrogenase family protein [Geobacter metallireducens]
GMET_RS04325	Gmet_0864	aroA	1.34856	0.000236957	yes	WP_004513010.1	3-phosphoshikimate 1-carboxyvinyltransferase [Geobacter metallireducens]
GMET_RS04330	Gmet_0865	cmk	0.447497	0.462482	no	WP_004513011.1	(d)CMP kinase [Geobacter metallireducens]
GMET_RS04335	Gmet_0866		0.884396	0.0139468	no	WP_004513012.1	MULTISPECIES: 4-hydroxy-3-methylbut-2-enyl diphosphate reductase [Geobacter]
GMET_RS04340	Gmet_0867		0.204138	0.299532	no	WP_004513013.1	30S ribosomal protein S1 [Geobacter metallireducens]
GMET_RS04345	Gmet_0868		0.477889	0.382377	no	WP_004513014.1	MULTISPECIES: integration host factor subunit beta [Geobacter]
GMET_RS04355	Gmet_0869		-0.683121	0.406376	no	WP_004513015.1	hypothetical protein [Geobacter metallireducens]
GMET_RS04360	Gmet_0870	cysE	-1.05945	0.00463803	no	WP_004513016.1	serine O-acetyltransferase [Geobacter metallireducens]
GMET_RS04365	Gmet_0871		-1.90002	0.000932214	no	WP_004513017.1	MULTISPECIES: Rrf2 family transcriptional regulator [Geobacter]
GMET_RS04370	Gmet_0872		-1.05149	0.00328267	no	WP_004513018.1	cysteine desulfurase family protein [Geobacter metallireducens]
GMET_RS04375	Gmet_0873	mnmA	-0.524487	0.21133	no	WP_004513019.1	tRNA 2-thiouridine(34) synthase MnmA [Geobacter metallireducens]
GMET_RS04380	Gmet_0874	mtaB	-0.991796	0.00196237	no	WP_004513020.1	tRNA (N(6)-L-threonylcarbamoyladenosine(37)-C(2))-methylthiotransferase MtaB [Geobacter metallireducens]
GMET_RS04385	Gmet_0875		0.226272	0.52961	no	WP_238378974.1	hybrid sensor histidine kinase/response regulator [Geobacter metallireducens]
GMET_RS04390	Gmet_0876		-0.547365	0.0342271	no	WP_004513022.1	DUF6178 family protein [Geobacter metallireducens]
GMET_RS04395	Gmet_0877		-1.40356	0.227389	no	WP_004513023.1	MULTISPECIES: YcgN family cysteine cluster protein [Geobacter]
GMET_RS04400	Gmet_0878	sixA	-0.385361	0.457267	no	WP_011365736.1	phosphohistidine phosphatase SixA [Geobacter metallireducens]
GMET_RS04405	Gmet_0879		0.361947	0.499939	no	WP_011365737.1	CHAD domain-containing protein [Geobacter metallireducens]
GMET_RS04410	Gmet_0880		-0.53785	0.0351772	no	WP_004513026.1	Ppx/GppA phosphatase family protein [Geobacter metallireducens]
GMET_RS04415	Gmet_0881		-1.31547	0.000273443	yes	WP_004513028.1	RMD1 family protein [Geobacter metallireducens]
GMET_RS04420	Gmet_0882		-0.489492	0.188864	no	WP_004513029.1	4-deoxy-4-formamido-L-arabinose-phosphoundecaprenol deformylase [Geobacter metallireducens]
GMET_RS04425	Gmet_0883		0.425278	0.169326	no	WP_004513030.1	bifunctional UDP-4-keto-pentose/UDP-xylose synthase [Geobacter metallireducens]
GMET_RS04430	Gmet_0884		-0.841855	0.00591805	no	WP_004513031.1	formyltransferase [Geobacter metallireducens]
GMET_RS04435	Gmet_0885		0.029154	0.924012	no	WP_004513032.1	glycosyltransferase [Geobacter metallireducens]
GMET_RS04440	Gmet_0886		0.877151	0.0156762	no	WP_004513033.1	DegT/DnrJ/EryC1/StrS aminotransferase family protein [Geobacter metallireducens]
GMET_RS04445	Gmet_0887		0.58825	0.106848	no	WP_004513034.1	glycosyltransferase family 39 protein [Geobacter metallireducens]
GMET_RS04450	Gmet_0888		-0.0717213	0.857816	no	WP_004513035.1	U32 family peptidase [Geobacter metallireducens]
GMET_RS04455	Gmet_0889		0.0397347	0.868822	no	WP_004513036.1	LysM domain-containing protein [Geobacter metallireducens]
GMET_RS04460	Gmet_0890	dprA	0.214548	0.665258	no	WP_004513037.1	DNA-processing protein DprA [Geobacter metallireducens]
GMET_RS04465	Gmet_0891	topA	0.13385	0.599368	no	WP_004513038.1	type I DNA topoisomerase [Geobacter metallireducens]
GMET_RS04470	Gmet_0892		-0.035444	0.961876	no	WP_004513039.1	MULTISPECIES: hypothetical protein [Geobacter]
GMET_RS04475	Gmet_0893	trmFO	-0.361764	0.138841	no	WP_004513040.1	methylenetetrahydrofolate--tRNA-(uracil(54)-C(5))-methyltransferase (FADH(2)-oxidizing) TrmFO [Geobacter metallireducens]
GMET_RS04480	Gmet_0894		0.614847	0.433632	no	WP_004513041.1	MULTISPECIES: hypothetical protein [Geobacter]
GMET_RS04485	Gmet_0895		0.664732	0.143134	no	WP_004513042.1	Maf family nucleotide pyrophosphatase [Geobacter metallireducens]
GMET_RS04490	Gmet_0896		-0.906958	0.00784383	no	WP_004513043.1	YggS family pyridoxal phosphate-dependent enzyme [Geobacter metallireducens]
GMET_RS04495	Gmet_0897		0.236733	0.515629	no	WP_011365739.1	polysaccharide deacetylase family protein [Geobacter metallireducens]
GMET_RS04500	Gmet_0899	proC	0.126347	0.741516	no	WP_004513045.1	pyrroline-5-carboxylate reductase [Geobacter metallireducens]
GMET_RS04505	Gmet_0900		1.48322	0.0458891	no	WP_011365741.1	ISL3-like element ISGme6 family transposase [Geobacter metallireducens]
GMET_RS04510	Gmet_0901		-0.0263177	0.952042	no	WP_004513931.1	XRE family transcriptional regulator [Geobacter metallireducens]
GMET_RS04515	Gmet_0902		-0.350292	0.308351	no	WP_004513932.1	saccharopine dehydrogenase family protein [Geobacter metallireducens]
GMET_RS04520	Gmet_0903	nspC	-0.184907	0.606836	no	WP_004513933.1	carboxynorspermidine decarboxylase [Geobacter metallireducens]
GMET_RS04525	Gmet_0904	speA	0.786262	0.0127118	no	WP_004513934.1	arginine decarboxylase [Geobacter metallireducens]
GMET_RS04530	Gmet_0905		-0.703454	0.0552839	no	WP_004513935.1	AAA family ATPase [Geobacter metallireducens]
GMET_RS04535	Gmet_0906		-0.504973	0.122466	no	WP_004513936.1	MFS transporter [Geobacter metallireducens]
GMET_RS04540	Gmet_0907		-1.50959	6.83e-05	yes	WP_004513937.1	hypothetical protein [Geobacter metallireducens]
GMET_RS04545	Gmet_0908		0.70118	0.174349	no	WP_011365742.1	hypothetical protein [Geobacter metallireducens]
GMET_RS04550	Gmet_0909		1.79155	0.00918915	no	WP_011365743.1	cytochrome c [Geobacter metallireducens]
GMET_RS04555	Gmet_0910		0.419701	0.299887	no	WP_004513940.1	OmcA/MtrC family decaheme c-type cytochrome [Geobacter metallireducens]
GMET_RS04560	Gmet_0911		-0.0851507	0.912149	no	WP_004513941.1	hypothetical protein [Geobacter metallireducens]
GMET_RS04565	Gmet_0912		-0.0470669	0.952826	no	WP_004513942.1	hypothetical protein [Geobacter metallireducens]
GMET_RS04570	Gmet_0913		-0.223279	0.754529	no	WP_004513943.1	hypothetical protein [Geobacter metallireducens]
GMET_RS04575	Gmet_0914		0.00852589	0.978769	no	WP_004513944.1	hypothetical protein [Geobacter metallireducens]
GMET_RS04580	Gmet_0915		-0.151285	0.707811	no	WP_004513945.1	YajD family HNH nuclease [Geobacter metallireducens]
GMET_RS04585	Gmet_0916		0.167874	0.52185	no	WP_004513946.1	phosphoribosylaminoimidazolesuccinocarboxamide synthase [Geobacter metallireducens]
GMET_RS04590	Gmet_0917		-0.342934	0.115803	no	WP_004513947.1	peptidylprolyl isomerase [Geobacter metallireducens]
GMET_RS04595	Gmet_0918		-0.936014	9.51e-05	no	WP_004513948.1	MULTISPECIES: rod shape-determining protein [Geobacter]
GMET_RS04600	Gmet_0919		-0.113577	0.739364	no	WP_011365745.1	glycosyltransferase [Geobacter metallireducens]
GMET_RS04605	Gmet_0920		0.96079	0.0153109	no	WP_004513950.1	D-sedoheptulose 7-phosphate isomerase [Geobacter metallireducens]
GMET_RS04610	Gmet_0921		-0.0837116	0.771733	no	WP_004513951.1	hypothetical protein [Geobacter metallireducens]
GMET_RS04615	Gmet_0922	rfaE1	-0.446301	0.16102	no	WP_004513952.1	D-glycero-beta-D-manno-heptose-7-phosphate kinase [Geobacter metallireducens]
GMET_RS04620	Gmet_0923	gmhB	0.0950052	0.857272	no	WP_004513953.1	D-glycero-beta-D-manno-heptose 1,7-bisphosphate 7-phosphatase [Geobacter metallireducens]
GMET_RS04625	Gmet_0924	rfbA	-0.126811	0.706005	no	WP_004513954.1	glucose-1-phosphate thymidylyltransferase RfbA [Geobacter metallireducens]
GMET_RS04630	Gmet_0925		0.628109	0.281361	no	WP_004513955.1	dTDP-4-dehydrorhamnose 3,5-epimerase family protein [Geobacter metallireducens]
GMET_RS04635	Gmet_0926	mreC	0.39162	0.246699	no	WP_004513956.1	rod shape-determining protein MreC [Geobacter metallireducens]
GMET_RS04640	Gmet_0927	mreD	0.235073	0.828179	no	WP_004513957.1	rod shape-determining protein MreD [Geobacter metallireducens]
GMET_RS04645	Gmet_0928	mrdA	-0.177491	0.648838	no	WP_004513958.1	penicillin-binding protein 2 [Geobacter metallireducens]
GMET_RS04650	Gmet_0929	rodA	0.838437	0.156521	no	WP_004513959.1	MULTISPECIES: rod shape-determining protein RodA [Geobacter]
GMET_RS04655	Gmet_0930		-0.107165	0.568444	no	WP_004513960.1	MULTISPECIES: hypothetical protein [Geobacter]
GMET_RS04660	Gmet_0931		0.562755	0.0114093	no	WP_004513961.1	MULTISPECIES: S8 family peptidase [Geobacter]
GMET_RS04665	Gmet_0932		-0.57449	0.00507958	no	WP_004513962.1	peptidylprolyl isomerase [Geobacter metallireducens]
GMET_RS04670	Gmet_0933		0.379688	0.046689	no	WP_187148464.1	MBG domain-containing protein [Geobacter metallireducens]
GMET_RS04675	Gmet_0934		0.556828	0.193106	no	WP_004514417.1	lysophospholipid acyltransferase family protein [Geobacter metallireducens]
GMET_RS04680	Gmet_0935	rnhA	0.218629	0.830719	no	WP_004514418.1	ribonuclease HI [Geobacter metallireducens]
GMET_RS04685	Gmet_0936		-0.0769729	0.944875	no	WP_004514419.1	HNH endonuclease [Geobacter metallireducens]
GMET_RS04690	Gmet_0937		2.78302	0.000393731	yes	WP_004514420.1	HAD family hydrolase [Geobacter metallireducens]
GMET_RS04695	Gmet_0938	pfkA	0.0851012	0.816272	no	WP_004514421.1	6-phosphofructokinase [Geobacter metallireducens]
GMET_RS04700	Gmet_0939		0.68664	0.0740222	no	WP_004514422.1	MULTISPECIES: replication-associated recombination protein A [Geobacter]
GMET_RS04705	Gmet_0940		-0.0814085	0.69031	no	WP_004514423.1	glycogen/starch/alpha-glucan phosphorylase [Geobacter metallireducens]
GMET_RS04710	Gmet_0941		0.582219	0.183315	no	WP_004514424.1	NAD(+)/NADH kinase [Geobacter metallireducens]
GMET_RS04715	Gmet_0942	recN	0.300272	0.477104	no	WP_004514425.1	DNA repair protein RecN [Geobacter metallireducens]
GMET_RS04720	Gmet_0943		2.36854	0.152183	no	WP_004514426.1	hypothetical protein [Geobacter metallireducens]
GMET_RS04725	Gmet_0944		0.212662	0.551555	no	WP_004514427.1	HDOD domain-containing protein [Geobacter metallireducens]
GMET_RS04730	Gmet_0945		0.590057	0.362912	no	WP_004514428.1	diguanylate cyclase [Geobacter metallireducens]
GMET_RS04735	Gmet_0946		0.460746	0.549265	no	WP_004514429.1	N-acetyltransferase [Geobacter metallireducens]
GMET_RS04740	Gmet_0947		0.414209	0.160153	no	WP_004514430.1	TldD/PmbA family protein [Geobacter metallireducens]
GMET_RS04745	Gmet_0948		-0.013428	0.970491	no	WP_004514431.1	thiamine pyrophosphate-dependent enzyme [Geobacter metallireducens]
GMET_RS04750	Gmet_0949		-1.43884	0.00973034	no	WP_004514432.1	indolepyruvate oxidoreductase subunit beta [Geobacter metallireducens]
GMET_RS04755	Gmet_0950		-0.568168	0.197274	no	WP_004514433.1	phenylacetate--CoA ligase [Geobacter metallireducens]
GMET_RS04760	Gmet_0951	secA	-0.0796676	0.677792	no	WP_004514434.1	preprotein translocase subunit SecA [Geobacter metallireducens]
GMET_RS04765	Gmet_0952	argJ	-0.519078	0.0201973	no	WP_261974681.1	MULTISPECIES: bifunctional glutamate N-acetyltransferase/amino-acid acetyltransferase ArgJ [Geobacter]
GMET_RS04770	Gmet_0953		0.366043	0.629308	no	WP_004514436.1	MULTISPECIES: DUF2914 domain-containing protein [Geobacter]
GMET_RS04775	Gmet_0954		-0.450711	0.0963968	no	WP_004514437.1	MULTISPECIES: serine hydrolase domain-containing protein [Geobacter]
GMET_RS04780	Gmet_0955		-0.484204	0.0384577	no	WP_004514438.1	MULTISPECIES: response regulator [Geobacter]
GMET_RS04785	Gmet_0956		-0.538638	0.020336	no	WP_004514439.1	MULTISPECIES: valine--tRNA ligase [Geobacter]
GMET_RS04790	Gmet_0957		-0.347394	0.184678	no	WP_004514440.1	MULTISPECIES: EAL domain-containing protein [Geobacter]
GMET_RS04795	Gmet_0958		0.394612	0.197818	no	WP_004513407.1	IS110-like element ISGme8 family transposase [Geobacter metallireducens]
GMET_RS04800	Gmet_0959		-0.379563	0.321884	no	WP_004514353.1	A24 family peptidase [Geobacter metallireducens]
GMET_RS04805	Gmet_0960		0.336741	0.544696	no	WP_004514354.1	ATP-binding protein [Geobacter metallireducens]
GMET_RS04810	Gmet_0961		-0.757287	0.125889	no	WP_004514355.1	sigma-54 dependent transcriptional regulator [Geobacter metallireducens]
GMET_RS04815	Gmet_0962		-0.104237	0.958351	no	WP_004514356.1	prepilin-type N-terminal cleavage/methylation domain-containing protein [Geobacter metallireducens]
GMET_RS04820	Gmet_0963		-0.288429	0.443631	no	WP_004514357.1	GspH/FimT family pseudopilin [Geobacter metallireducens]
GMET_RS04825	Gmet_0964		-0.343251	0.423559	no	WP_004514358.1	prepilin-type N-terminal cleavage/methylation domain-containing protein [Geobacter metallireducens]
GMET_RS04830	Gmet_0965		-0.671512	0.0292089	no	WP_004514359.1	prepilin-type N-terminal cleavage/methylation domain-containing protein [Geobacter metallireducens]
GMET_RS04835	Gmet_0966		-3.16864	2.21e-10	yes	WP_238378976.1	hypothetical protein [Geobacter metallireducens]
GMET_RS04840	Gmet_0967		-0.41094	0.0453462	no	WP_011365750.1	PilC/PilY family type IV pilus protein [Geobacter metallireducens]
GMET_RS04845	Gmet_0968		-0.239009	0.721515	no	WP_004514362.1	hypothetical protein [Geobacter metallireducens]
GMET_RS04850	Gmet_0969		-0.75794	0.0106245	no	WP_004514363.1	hypothetical protein [Geobacter metallireducens]
GMET_RS04855	Gmet_0970		1.4321	0.190546	no	WP_004514364.1	MULTISPECIES: helix-turn-helix transcriptional regulator [Geobacter]
GMET_RS04860	Gmet_0971	pilM	0.307852	0.191336	no	WP_011365752.1	type IV pilus assembly protein PilM [Geobacter metallireducens]
GMET_RS04865	Gmet_0972		1.60192	1.11e-05	yes	WP_004514367.1	PilN domain-containing protein [Geobacter metallireducens]
GMET_RS04870	Gmet_0973		-0.673707	0.00774837	no	WP_004514368.1	MULTISPECIES: type 4a pilus biogenesis protein PilO [Geobacter]
GMET_RS04875	Gmet_0974		0.719324	0.127586	no	WP_011365753.1	pilus assembly protein PilP [Geobacter metallireducens]
GMET_RS04880	Gmet_0975	pilQ	0.758399	0.00043842	no	WP_004514370.1	type IV pilus secretin family protein [Geobacter metallireducens]
GMET_RS04885	Gmet_0976	aroC	0.170208	0.542084	no	WP_004514371.1	chorismate synthase [Geobacter metallireducens]
GMET_RS04890	Gmet_0977		-0.420564	0.536543	no	WP_004514372.1	shikimate kinase [Geobacter metallireducens]
GMET_RS04895	Gmet_0978	aroB	0.463791	0.201596	no	WP_004514373.1	3-dehydroquinate synthase [Geobacter metallireducens]
GMET_RS04900	Gmet_0979		1.32012	0.00150219	no	WP_004514374.1	tetratricopeptide repeat protein [Geobacter metallireducens]
GMET_RS04905	Gmet_0980		0.14136	0.589565	no	WP_004514375.1	roadblock/LC7 domain-containing protein [Geobacter metallireducens]
GMET_RS04910	Gmet_0981	aroQ	1.38192	0.0532092	no	WP_004514376.1	type II 3-dehydroquinate dehydratase [Geobacter metallireducens]
GMET_RS04915	Gmet_0982		1.45113	0.00136797	no	WP_004514377.1	aminopeptidase P family protein [Geobacter metallireducens]
GMET_RS04920	Gmet_0983	accB	-0.16984	0.623733	no	WP_004514378.1	MULTISPECIES: acetyl-CoA carboxylase biotin carboxyl carrier protein [Geobacter]
GMET_RS04925	Gmet_0984	accC	0.117257	0.620393	no	WP_004514379.1	acetyl-CoA carboxylase biotin carboxylase subunit [Geobacter metallireducens]
GMET_RS04930	Gmet_0985	gcvH	0.425749	0.302571	no	WP_004514380.1	glycine cleavage system protein GcvH [Geobacter metallireducens]
GMET_RS04935	Gmet_0986		0.370994	0.482936	no	WP_004514381.1	menaquinone biosynthesis protein [Geobacter metallireducens]
GMET_RS04940	Gmet_0987		0.0441091	0.847019	no	WP_238378977.1	EAL domain-containing protein [Geobacter metallireducens]
GMET_RS04945	Gmet_0988		-1.85448	2.93e-07	yes	WP_004514383.1	NUDIX hydrolase [Geobacter metallireducens]
GMET_RS04950	Gmet_0989		0.172564	0.510658	no	WP_004514384.1	MULTISPECIES: PxxKW family cysteine-rich protein [Geobacter]
GMET_RS04955	Gmet_0990		-0.0802811	0.688972	no	WP_004514385.1	phosphoglucomutase/phosphomannomutase family protein [Geobacter metallireducens]
GMET_RS04960	Gmet_0991	nifU	-0.259926	0.196468	no	WP_011365755.1	MULTISPECIES: Fe-S cluster assembly protein NifU [Geobacter]
GMET_RS04965	Gmet_0992	nifS	-0.871606	0.000334756	no	WP_011365756.1	cysteine desulfurase NifS [Geobacter metallireducens]
GMET_RS04970	Gmet_0993		-0.847932	0.0163076	no	WP_004514686.1	UbiD family decarboxylase [Geobacter metallireducens]
GMET_RS04975	Gmet_0994		-0.157859	0.688641	no	WP_011365757.1	DEAD/DEAH box helicase [Geobacter metallireducens]
GMET_RS04980	Gmet_0995		-0.379304	0.0916425	no	WP_004514688.1	VacJ family lipoprotein [Geobacter metallireducens]
GMET_RS04985	Gmet_0996		-1.12768	0.00946874	no	WP_011365758.1	ABC transporter substrate-binding protein [Geobacter metallireducens]
GMET_RS04990	Gmet_0997		-0.000935551	0.998231	no	WP_238378978.1	ABC transporter ATP-binding protein [Geobacter metallireducens]
GMET_RS04995	Gmet_0998		0.345654	0.65525	no	WP_004514691.1	ABC transporter permease [Geobacter metallireducens]
GMET_RS05000	Gmet_0999		0.199144	0.69431	no	WP_004514692.1	4Fe-4S double cluster binding domain-containing protein [Geobacter metallireducens]
GMET_RS05005	Gmet_1000		-0.377249	0.535944	no	WP_004514693.1	HAD family hydrolase [Geobacter metallireducens]
GMET_RS05010	Gmet_1001		0.523061	0.435446	no	WP_004514694.1	zinc ribbon domain-containing protein [Geobacter metallireducens]
GMET_RS05015	Gmet_1002		0.320972	0.280416	no	WP_004514804.1	MULTISPECIES: ISL3-like element ISGme6 family transposase [Geobacter]
GMET_RS18525	Gmet_1003		0.539372	0.221896	no	WP_187148465.1	hypothetical protein [Geobacter metallireducens]
GMET_RS05020	Gmet_1004		-0.55018	0.132952	no	WP_004513174.1	formate dehydrogenase accessory protein FdhE [Geobacter metallireducens]
GMET_RS05025	Gmet_1005		0.0348025	0.886558	no	WP_004513175.1	MULTISPECIES: GAF domain-containing protein [Geobacter]
GMET_RS05030	Gmet_1006	amrS	0.326599	0.306366	no	WP_004513176.1	MULTISPECIES: AmmeMemoRadiSam system radical SAM enzyme [Geobacter]
GMET_RS05035	Gmet_1007		-1.18304	0.00559723	no	WP_011365760.1	MULTISPECIES: TraR/DksA family transcriptional regulator [Geobacter]
GMET_RS05040	Gmet_1008		-0.521037	0.162161	no	WP_011365761.1	hypothetical protein [Geobacter metallireducens]
GMET_RS05045	Gmet_1009		0.967765	0.00956789	no	WP_004513179.1	MULTISPECIES: YbhB/YbcL family Raf kinase inhibitor-like protein [Geobacter]
GMET_RS05050	Gmet_1010		1.00372	0.0213109	no	WP_004513180.1	carboxymuconolactone decarboxylase family protein [Geobacter metallireducens]
GMET_RS05055	Gmet_1011		0.721313	0.256729	no	WP_004513181.1	antibiotic biosynthesis monooxygenase [Geobacter metallireducens]
GMET_RS05060	Gmet_1012		0.0752081	0.813007	no	WP_004513182.1	hemerythrin domain-containing protein [Geobacter metallireducens]
GMET_RS05065	Gmet_1013		1.78122	4.23e-05	yes	WP_004513184.1	rhodanese-like domain-containing protein [Geobacter metallireducens]
GMET_RS05070	Gmet_1014		0.765737	0.0246816	no	WP_004513185.1	DegQ family serine endoprotease [Geobacter metallireducens]
GMET_RS05075	Gmet_1015		0.879527	0.000704448	no	WP_004513186.1	YfdX family protein [Geobacter metallireducens]
GMET_RS05080	Gmet_1016	acnA	-0.238437	0.311255	no	WP_004513187.1	aconitate hydratase AcnA [Geobacter metallireducens]
GMET_RS05085	Gmet_1017		0.760452	0.0553381	no	WP_004513188.1	hypothetical protein [Geobacter metallireducens]
GMET_RS05090	Gmet_1018		1.25258	0.281151	no	WP_004513189.1	Rieske (2Fe-2S) protein [Geobacter metallireducens]
GMET_RS05095	Gmet_1019		-0.196259	0.566009	no	WP_004513190.1	c-type cytochrome [Geobacter metallireducens]
GMET_RS05100	Gmet_1020		-0.36669	0.126561	no	WP_004513191.1	nitrate reductase subunit alpha [Geobacter metallireducens]
GMET_RS05105	Gmet_1021	narH	-0.069286	0.812097	no	WP_004513192.1	nitrate reductase subunit beta [Geobacter metallireducens]
GMET_RS05110	Gmet_1022	narI	-0.0767342	0.910551	no	WP_004513193.1	respiratory nitrate reductase subunit gamma [Geobacter metallireducens]
GMET_RS05115	Gmet_1023		0.313344	0.72874	no	WP_004513194.1	hypothetical protein [Geobacter metallireducens]
GMET_RS05120	Gmet_1024		0.532672	0.732642	no	WP_004513195.1	hypothetical protein [Geobacter metallireducens]
GMET_RS05125	Gmet_1025		-0.741671	0.572497	no	WP_004513196.1	DUF5666 domain-containing protein [Geobacter metallireducens]
GMET_RS05130	Gmet_1026		-2.69352	2.52e-07	yes	WP_004513197.1	response regulator transcription factor [Geobacter metallireducens]
GMET_RS05135	Gmet_1027		-0.0678823	0.875831	no	WP_238378979.1	ATP-binding protein [Geobacter metallireducens]
GMET_RS05155	Gmet_1030		-0.682659	0.019185	no	WP_004513203.1	MULTISPECIES: MBL fold metallo-hydrolase [Geobacter]
GMET_RS05160	Gmet_1031		0.213625	0.385511	no	WP_004513204.1	DUF1573 domain-containing protein [Geobacter metallireducens]
GMET_RS05165	Gmet_1032		0.646906	0.0197891	no	WP_004513205.1	DUF3426 domain-containing protein [Geobacter metallireducens]
GMET_RS05170	Gmet_1033		0.970595	0.0369787	no	WP_004513206.1	4Fe-4S binding protein [Geobacter metallireducens]
GMET_RS05175	Gmet_1034		-0.205347	0.288698	no	WP_004513207.1	acetate kinase [Geobacter metallireducens]
GMET_RS05180	Gmet_1035	pta	0.230666	0.454592	no	WP_004513208.1	phosphate acetyltransferase [Geobacter metallireducens]
GMET_RS05185	Gmet_1036	mog	-0.330727	0.586707	no	WP_004513209.1	molybdopterin adenylyltransferase [Geobacter metallireducens]
GMET_RS05190	Gmet_1037	moaC	-0.686564	0.117083	no	WP_004513210.1	cyclic pyranopterin monophosphate synthase MoaC [Geobacter metallireducens]
GMET_RS05195	Gmet_1038	glp	-0.273079	0.508539	no	WP_004513211.1	molybdopterin molybdotransferase MoeA [Geobacter metallireducens]
GMET_RS05200	Gmet_1039		-0.928288	0.00672984	no	WP_004513212.1	ABC transporter ATP-binding protein [Geobacter metallireducens]
GMET_RS05205	Gmet_1040		-0.465637	0.136666	no	WP_004513213.1	MULTISPECIES: ABC transporter permease [Geobacter]
GMET_RS05210	Gmet_1041		-0.145259	0.564053	no	WP_004513214.1	substrate-binding domain-containing protein [Geobacter metallireducens]
GMET_RS05215	Gmet_1042		-0.0716953	0.802731	no	WP_004513215.1	porin [Geobacter metallireducens]
GMET_RS05220	Gmet_1043		2.72372	0.011792	no	WP_004513216.1	HesA/MoeB/ThiF family protein [Geobacter metallireducens]
GMET_RS05225	Gmet_1044		2.54702	0.258746	no	WP_004513217.1	MULTISPECIES: MoaD/ThiS family protein [Geobacter]
GMET_RS05230	Gmet_1045		3.18676	0.0416858	no	WP_004513218.1	aldehyde ferredoxin oxidoreductase C-terminal domain-containing protein [Geobacter metallireducens]
GMET_RS05235	Gmet_1046		0.898501	0.400487	no	WP_004513219.1	iron-containing alcohol dehydrogenase [Geobacter metallireducens]
GMET_RS05240	Gmet_1047		-0.274996	0.739887	no	WP_004513220.1	MULTISPECIES: ribbon-helix-helix protein, CopG family [Geobacter]
GMET_RS05250	Gmet_1048		0.506613	0.136855	no	WP_004513222.1	DUF2326 domain-containing protein [Geobacter metallireducens]
GMET_RS05255	Gmet_1049		0.16549	0.655317	no	WP_004513223.1	hypothetical protein [Geobacter metallireducens]
GMET_RS05260	Gmet_1050		0.984875	0.183311	no	WP_004513224.1	hypothetical protein [Geobacter metallireducens]
GMET_RS05265	Gmet_1051		-0.112207	0.906665	no	WP_004513225.1	hypothetical protein [Geobacter metallireducens]
GMET_RS05270	Gmet_1052		-0.0955194	0.933052	no	WP_004513226.1	DUF6516 family protein [Geobacter metallireducens]
GMET_RS05275	Gmet_1053		-0.144085	0.709	no	WP_011365768.1	iron-containing alcohol dehydrogenase [Geobacter metallireducens]
GMET_RS05280	Gmet_1054		0.142198	0.659355	no	WP_004513228.1	ATP-binding protein [Geobacter metallireducens]
GMET_RS05285	Gmet_1055		0.109276	0.662791	no	WP_011365769.1	sigma-54 dependent transcriptional regulator [Geobacter metallireducens]
GMET_RS05295	Gmet_1056		0.559499	0.435097	no	WP_004513231.1	nucleotidyl transferase AbiEii/AbiGii toxin family protein [Geobacter metallireducens]
GMET_RS05300	Gmet_1057		-0.494007	0.210343	no	WP_004513232.1	cache domain-containing protein [Geobacter metallireducens]
GMET_RS05305	Gmet_1058		-0.613864	0.0224169	no	WP_004513233.1	MULTISPECIES: sigma-54 dependent transcriptional regulator [Geobacter]
GMET_RS05315	Gmet_1059	fdnG	2.28723	3.59e-06	yes	WP_011365770.1	MULTISPECIES: formate dehydrogenase-N subunit alpha [Geobacter]
GMET_RS05320	Gmet_1060		2.82668	0.00115738	no	WP_004513236.1	MULTISPECIES: 4Fe-4S dicluster domain-containing protein [Geobacter]
GMET_RS05325	Gmet_1061	nrfD	1.72248	0.00785282	no	WP_004513237.1	MULTISPECIES: Ni/Fe-hydrogenase cytochrome b subunit [Geobacter]
GMET_RS05330	Gmet_1062	fdhD	1.44039	0.0136664	no	WP_004513238.1	formate dehydrogenase accessory sulfurtransferase FdhD [Geobacter metallireducens]
GMET_RS05335	Gmet_1063		1.01386	0.557018	no	WP_004513239.1	twin-arginine translocase TatA/TatE family subunit [Geobacter metallireducens]
GMET_RS05340	Gmet_1064		0.0490662	0.890657	no	WP_004513240.1	CRISPR-associated helicase/endonuclease Cas3 [Geobacter metallireducens]
GMET_RS05345	Gmet_1065	cas5c	-0.866995	0.0018868	no	WP_004513241.1	type I-C CRISPR-associated protein Cas5c [Geobacter metallireducens]
GMET_RS05350	Gmet_1066	cas8c	-0.532383	0.0633106	no	WP_004513242.1	type I-C CRISPR-associated protein Cas8c/Csd1 [Geobacter metallireducens]
GMET_RS05355	Gmet_1067	cas7c	0.503444	0.0511641	no	WP_004513243.1	type I-C CRISPR-associated protein Cas7/Csd2 [Geobacter metallireducens]
GMET_RS05360	Gmet_1068		-0.288214	0.458327	no	WP_004513244.1	hypothetical protein, partial [Geobacter metallireducens]
GMET_RS05365	Gmet_1069		0.909586	0.00851405	no	WP_011365646.1	MULTISPECIES: IS5-like element ISGme1 family transposase [Geobacter]
GMET_RS05370	Gmet_1070	cas4	0.570747	0.450186	no	WP_004513726.1	CRISPR-associated protein Cas4 [Geobacter metallireducens]
GMET_RS05375	Gmet_1071		1.09265	0.0337091	no	WP_004513727.1	Bro-N domain-containing protein [Geobacter metallireducens]
GMET_RS05380	Gmet_1072	cas1c	-0.668317	0.112526	no	WP_004513728.1	type I-C CRISPR-associated endonuclease Cas1c [Geobacter metallireducens]
GMET_RS05385	Gmet_1073	cas2	1.19449	0.304417	no	WP_004513729.1	MULTISPECIES: CRISPR-associated endonuclease Cas2 [Geobacter]
GMET_RS05390	Gmet_1074		-0.624506	0.506877	no	WP_004513730.1	nitroreductase [Geobacter metallireducens]
GMET_RS05395	Gmet_1075		0.597001	0.5041	no	WP_004513731.1	chemotaxis response regulator protein-glutamate methylesterase [Geobacter metallireducens]
GMET_RS05400	Gmet_1076	cheD	-0.0700765	0.953944	no	WP_004513732.1	chemoreceptor glutamine deamidase CheD [Geobacter metallireducens]
GMET_RS05405	Gmet_1077		0.344711	0.776751	no	WP_004513733.1	CheR family methyltransferase [Geobacter metallireducens]
GMET_RS05410	Gmet_1078		0.390008	0.564567	no	WP_004513734.1	methyl-accepting chemotaxis protein [Geobacter metallireducens]
GMET_RS05415	Gmet_1079		2.54694	0.340191	no	WP_004513735.1	chemotaxis protein CheW [Geobacter metallireducens]
GMET_RS05420	Gmet_1080		1.87065	0.268589	no	WP_004513736.1	chemotaxis protein CheW [Geobacter metallireducens]
GMET_RS05425	Gmet_1081		0	1	no	WP_004513737.1	STAS domain-containing protein [Geobacter metallireducens]
GMET_RS05430	Gmet_1082		0.922293	0.0689628	no	WP_004513738.1	sigma-54 dependent transcriptional regulator [Geobacter metallireducens]
GMET_RS05435	Gmet_1083		0.911132	0.0170567	no	WP_004513739.1	PAS domain S-box protein [Geobacter metallireducens]
GMET_RS05440	Gmet_1084		0.149286	0.810419	no	WP_004513740.1	selenium metabolism-associated LysR family transcriptional regulator [Geobacter metallireducens]
GMET_RS05445	Gmet_1085	yedF	-0.609648	0.42686	no	WP_004513741.1	sulfurtransferase-like selenium metabolism protein YedF [Geobacter metallireducens]
GMET_RS05450	Gmet_1086		-0.266226	0.811924	no	WP_238378980.1	transglutaminase domain-containing protein [Geobacter metallireducens]
GMET_RS05455	Gmet_1087		2.00578	0.00683935	no	WP_004513743.1	cytochrome c [Geobacter metallireducens]
GMET_RS05460	Gmet_1088		1.32466	0.000131075	yes	WP_004513744.1	c-type cytochrome [Geobacter metallireducens]
GMET_RS05465	Gmet_1089		-0.525769	0.042858	no	WP_011365771.1	Na+/H+ antiporter NhaA [Geobacter metallireducens]
GMET_RS05470	Gmet_1090		-1.05814	7.17e-05	yes	WP_011365772.1	trehalose-phosphatase [Geobacter metallireducens]
GMET_RS05475	Gmet_1091		-0.263687	0.490861	no	WP_238378981.1	hypothetical protein [Geobacter metallireducens]
GMET_RS05480	Gmet_1092		-0.713021	0.0224474	no	WP_004513748.1	polyphosphate kinase 2 family protein [Geobacter metallireducens]
GMET_RS05485	Gmet_1093		-0.695101	0.059237	no	WP_004513749.1	hypothetical protein [Geobacter metallireducens]
GMET_RS05490	Gmet_1094		0.110669	0.823591	no	WP_238379016.1	cytochrome B6 [Geobacter metallireducens]
GMET_RS05495	Gmet_1095		-0.77246	0.0699708	no	WP_004513751.1	ferritin family protein [Geobacter metallireducens]
GMET_RS05500	Gmet_1096		0.362875	0.342627	no	WP_004513752.1	hypothetical protein [Geobacter metallireducens]
GMET_RS05505	Gmet_1097		-0.584737	0.429996	no	WP_004513753.1	sulfite exporter TauE/SafE family protein [Geobacter metallireducens]
GMET_RS05510	Gmet_1098		-0.240627	0.791257	no	WP_004513754.1	hypothetical protein [Geobacter metallireducens]
GMET_RS05515	Gmet_1099	ald	0.287773	0.369061	no	WP_004513755.1	alanine dehydrogenase [Geobacter metallireducens]
GMET_RS05520	Gmet_1100		-0.562433	0.790476	no	WP_004513756.1	MULTISPECIES: hypothetical protein [Geobacter]
GMET_RS05525	Gmet_1101		0.688117	0.00733677	no	WP_004513757.1	hypothetical protein [Geobacter metallireducens]
GMET_RS05530	Gmet_1102	rpsA	0.369696	0.0896058	no	WP_004513758.1	30S ribosomal protein S1 [Geobacter metallireducens]
GMET_RS05535	Gmet_1103	greB	-0.0563067	0.893049	no	WP_004513759.1	transcription elongation factor GreB [Geobacter metallireducens]
GMET_RS05540	Gmet_1104		0.317291	0.36555	no	WP_004513760.1	mannose-1-phosphate guanylyltransferase [Geobacter metallireducens]
GMET_RS05545	Gmet_1105		0.633504	0.0720301	no	WP_004513761.1	monovalent cation:proton antiporter family protein [Geobacter metallireducens]
GMET_RS05550	Gmet_1106		2.00595	0.00196843	no	WP_004513762.1	flavodoxin domain-containing protein [Geobacter metallireducens]
GMET_RS05555	Gmet_1107		-0.866606	0.0495289	no	WP_004513763.1	HD domain-containing protein [Geobacter metallireducens]
GMET_RS05560	Gmet_1108		1.15003	0.401941	no	WP_004513764.1	DUF2845 domain-containing protein [Geobacter metallireducens]
GMET_RS05565	Gmet_1109	hoxE	-0.770164	0.0325805	no	WP_004513765.1	bidirectional hydrogenase complex protein HoxE [Geobacter metallireducens]
GMET_RS05570	Gmet_1110		-0.224252	0.389471	no	WP_004513766.1	NuoF family protein [Geobacter metallireducens]
GMET_RS05575	Gmet_1111	hoxU	-1.1561	0.0207352	no	WP_004513767.1	bidirectional hydrogenase complex protein HoxU [Geobacter metallireducens]
GMET_RS05580	Gmet_1112		-0.385476	0.268044	no	WP_004513768.1	oxidoreductase [Geobacter metallireducens]
GMET_RS05585	Gmet_1113		-0.358494	0.329577	no	WP_004513769.1	Ni/Fe hydrogenase subunit alpha [Geobacter metallireducens]
GMET_RS05590	Gmet_1114		0.32592	0.62162	no	WP_004513770.1	hypothetical protein [Geobacter metallireducens]
GMET_RS05595	Gmet_1115		0.233471	0.652097	no	WP_004513771.1	hypothetical protein [Geobacter metallireducens]
GMET_RS05600	Gmet_1116		-0.0625127	0.972777	no	GMET_RS05600	DNA/RNA nuclease SfsA
GMET_RS05605	Gmet_1117	istB	-0.243546	0.607959	no	WP_004514800.1	IS21-like element ISGme4 family helper ATPase IstB [Geobacter metallireducens]
GMET_RS05610	Gmet_1118	istA	-0.362134	0.352754	no	WP_004514801.1	IS21-like element ISGme4 family transposase [Geobacter metallireducens]
GMET_RS18255	Gmet_1119		0	1	no	GMET_RS18255	DNA/RNA nuclease SfsA
GMET_RS05615	Gmet_1121		1.59479	0.11797	no	WP_004513385.1	GntR family transcriptional regulator [Geobacter metallireducens]
GMET_RS05620	Gmet_1122	prpB	-0.0175875	0.977756	no	WP_004513386.1	methylisocitrate lyase [Geobacter metallireducens]
GMET_RS05625	Gmet_1123		0.204065	0.807151	no	WP_004513387.1	bifunctional 2-methylcitrate dehydratase/aconitate hydratase [Geobacter metallireducens]
GMET_RS05630	Gmet_1124		0.199463	0.695399	no	WP_004513388.1	citrate (Si)-synthase [Geobacter metallireducens]
GMET_RS05635	Gmet_1125		1.07081	0.0531896	no	WP_004513389.1	acetyl-CoA hydrolase/transferase C-terminal domain-containing protein [Geobacter metallireducens]
GMET_RS05640	Gmet_1126		0.177623	0.738466	no	WP_004513390.1	GPR1/FUN34/YaaH family transporter [Geobacter metallireducens]
GMET_RS05645	Gmet_1127	sfsA	-1.04246	0.0677999	no	WP_004513391.1	DNA/RNA nuclease SfsA [Geobacter metallireducens]
GMET_RS05650	Gmet_1128		0.0111774	0.967156	no	WP_004513392.1	phage tail sheath subtilisin-like domain-containing protein [Geobacter metallireducens]
GMET_RS05655	Gmet_1129		0.146947	0.685221	no	WP_004513393.1	phage tail protein [Geobacter metallireducens]
GMET_RS05660	Gmet_1130		-0.419079	0.350438	no	WP_004513394.1	hypothetical protein [Geobacter metallireducens]
GMET_RS05665	Gmet_1131		-0.610322	0.00477072	no	WP_004513395.1	hypothetical protein [Geobacter metallireducens]
GMET_RS05670	Gmet_1132		-0.517477	0.229925	no	WP_004513396.1	DUF4255 domain-containing protein [Geobacter metallireducens]
GMET_RS05675	Gmet_1133		-0.821325	0.0221179	no	WP_004513397.1	ATP-binding protein [Geobacter metallireducens]
GMET_RS05680	Gmet_1134		0	1	no	WP_004513398.1	hypothetical protein [Geobacter metallireducens]
GMET_RS05685	Gmet_1135		-0.16264	0.817367	no	WP_004513399.1	hypothetical protein [Geobacter metallireducens]
GMET_RS05690	Gmet_1136		0.286756	0.870517	no	WP_004513400.1	hypothetical protein [Geobacter metallireducens]
GMET_RS05695	Gmet_1137		-0.218177	0.582061	no	WP_004513401.1	hypothetical protein [Geobacter metallireducens]
GMET_RS05700	Gmet_1138		-0.201429	0.636295	no	WP_004513402.1	phage baseplate assembly protein V [Geobacter metallireducens]
GMET_RS05705	Gmet_1139		-0.110653	0.926888	no	WP_004513403.1	GPW/gp25 family protein [Geobacter metallireducens]
GMET_RS05710	Gmet_1140		0.0856612	0.838514	no	WP_238378982.1	hypothetical protein [Geobacter metallireducens]
GMET_RS05715	Gmet_1141		-0.363019	0.308306	no	WP_004513405.1	baseplate J/gp47 family protein [Geobacter metallireducens]
GMET_RS05720	Gmet_1142		-0.173647	0.571134	no	WP_004513406.1	phage tail protein [Geobacter metallireducens]
GMET_RS05725	Gmet_1143		1.03795	0.0259589	no	WP_004513407.1	IS110-like element ISGme8 family transposase [Geobacter metallireducens]
GMET_RS05730	Gmet_1144		-0.608373	0.0609322	no	WP_004513408.1	DUF6519 domain-containing protein [Geobacter metallireducens]
GMET_RS05735	Gmet_1145		0.198255	0.701508	no	WP_004513409.1	hypothetical protein [Geobacter metallireducens]
GMET_RS05740	Gmet_1146		0.423865	0.48881	no	WP_238378983.1	DUF4157 domain-containing protein [Geobacter metallireducens]
GMET_RS05745	Gmet_1147		-0.113342	0.704735	no	WP_004513411.1	hypothetical protein [Geobacter metallireducens]
GMET_RS05750	Gmet_1148		-1.65937	2.53e-08	yes	WP_011365774.1	FAD-dependent oxidoreductase [Geobacter metallireducens]
GMET_RS05755	Gmet_1149		0.243079	0.613658	no	WP_004513414.1	hypothetical protein [Geobacter metallireducens]
GMET_RS05765	Gmet_1150		0.471666	0.0349208	no	WP_004513415.1	DsbC family protein [Geobacter metallireducens]
GMET_RS05770	Gmet_1151		1.70443	0.0262022	no	WP_004513416.1	rhomboid family intramembrane serine protease [Geobacter metallireducens]
GMET_RS05775	Gmet_1152		1.0589	0.198796	no	WP_004513417.1	FxLYD domain-containing protein [Geobacter metallireducens]
GMET_RS05780	Gmet_1153		0.469955	0.0631496	no	WP_004513418.1	hemolysin family protein [Geobacter metallireducens]
GMET_RS05785	Gmet_1154		-0.450918	0.168974	no	WP_004513419.1	AI-2E family transporter [Geobacter metallireducens]
GMET_RS05790	Gmet_1155		-1.42376	5.68e-07	yes	WP_004513420.1	TerC family protein [Geobacter metallireducens]
GMET_RS05795	Gmet_1156	htpX	-0.652271	0.00356854	no	WP_187148478.1	zinc metalloprotease HtpX [Geobacter metallireducens]
GMET_RS05800	Gmet_1157		-0.370696	0.689287	no	WP_004513422.1	TMEM165/GDT1 family protein [Geobacter metallireducens]
GMET_RS05805	Gmet_1158		0.67788	0.151975	no	WP_004513423.1	TonB family protein [Geobacter metallireducens]
GMET_RS05810	Gmet_1159	galU	-0.912562	0.00834187	no	WP_004513424.1	MULTISPECIES: UTP--glucose-1-phosphate uridylyltransferase GalU [Geobacter]
GMET_RS05815	Gmet_1160		1.2297	0.0211121	no	WP_011365775.1	methylenetetrahydrofolate reductase [Geobacter metallireducens]
GMET_RS05820	Gmet_1161		-0.511257	0.117618	no	WP_004513426.1	MULTISPECIES: methylenetetrahydrofolate reductase C-terminal domain-containing protein [Geobacter]
GMET_RS05825	Gmet_1162	folD	-0.641141	0.0158554	no	WP_004513427.1	MULTISPECIES: bifunctional methylenetetrahydrofolate dehydrogenase/methenyltetrahydrofolate cyclohydrolase FolD [Geobacter]
GMET_RS05830	Gmet_1163		2.04591	0.000103905	yes	WP_004513428.1	MULTISPECIES: zinc ribbon domain-containing protein [Geobacter]
GMET_RS05835	Gmet_1164		1.90528	0.111042	no	WP_004513429.1	MULTISPECIES: DUF167 domain-containing protein [Geobacter]
GMET_RS05840	Gmet_1165		1.37411	0.00194209	no	WP_004513430.1	DivIVA domain-containing protein [Geobacter metallireducens]
GMET_RS05845	Gmet_1166		0.588457	0.364695	no	WP_004513431.1	MULTISPECIES: YggT family protein [Geobacter]
GMET_RS05850	Gmet_1167	ubiE	-0.860684	0.00416687	no	WP_004513432.1	MULTISPECIES: bifunctional demethylmenaquinone methyltransferase/2-methoxy-6-polyprenyl-1,4-benzoquinol methylase UbiE [Geobacter]
GMET_RS05855	Gmet_1168	cdaA	0.730385	0.0327431	no	WP_011365777.1	MULTISPECIES: diadenylate cyclase CdaA [Geobacter]
GMET_RS05860	Gmet_1169		0.0183631	0.927847	no	WP_011365778.1	MULTISPECIES: C40 family peptidase [Geobacter]
GMET_RS05865	Gmet_1170		0.975539	0.231963	no	WP_004513436.1	MULTISPECIES: (deoxy)nucleoside triphosphate pyrophosphohydrolase [Geobacter]
GMET_RS05870	Gmet_1171		0.54334	0.280913	no	WP_004513437.1	MULTISPECIES: B12-binding domain-containing radical SAM protein [Geobacter]
GMET_RS05875	Gmet_1172		0.995017	2.67e-05	no	WP_004513438.1	MULTISPECIES: hypothetical protein [Geobacter]
GMET_RS05880	Gmet_1173		0.178448	0.436831	no	WP_004513439.1	AsmA-like C-terminal domain-containing protein [Geobacter metallireducens]
GMET_RS05885	Gmet_1174	smc	-0.562795	0.0102974	no	WP_004513440.1	chromosome segregation protein SMC [Geobacter metallireducens]
GMET_RS05890	Gmet_1175		-1.06108	0.16326	no	WP_004513441.1	roadblock/LC7 domain-containing protein [Geobacter metallireducens]
GMET_RS05895	Gmet_1176	ftsY	-0.194715	0.516206	no	WP_004513442.1	signal recognition particle-docking protein FtsY [Geobacter metallireducens]
GMET_RS05900	Gmet_1177		1.69129	0.0878756	no	WP_004513443.1	cell division protein ZapB [Geobacter metallireducens]
GMET_RS05905	Gmet_1178		0.247267	0.529199	no	WP_004513444.1	MULTISPECIES: cell division protein ZapA [Geobacter]
GMET_RS05910	Gmet_1179		0.861576	0.0259496	no	WP_004513445.1	5-formyltetrahydrofolate cyclo-ligase [Geobacter metallireducens]
GMET_RS05915	Gmet_1180	rny	0.972764	9.51e-05	no	WP_004513446.1	ribonuclease Y [Geobacter metallireducens]
GMET_RS05920	Gmet_1181		0.156075	0.644404	no	WP_004513447.1	TIGR00282 family metallophosphoesterase [Geobacter metallireducens]
GMET_RS05925	Gmet_1182	tyrS	0.811075	0.000765483	no	WP_004513448.1	tyrosine--tRNA ligase [Geobacter metallireducens]
GMET_RS18260	Gmet_1183		-0.388562	0.263295	no	GMET_RS18260	IS3-like element ISGme7 family transposase
GMET_RS05965	Gmet_1185		-12.1842	0.0289067	no	GMET_RS05965	ISL3-like element ISGme5 family transposase
GMET_RS05970	Gmet_1186	gdhA	0.592562	0.00383373	no	WP_004512184.1	NADP-specific glutamate dehydrogenase [Geobacter metallireducens]
GMET_RS05975	Gmet_1187		2.82723	0.118985	no	WP_004512183.1	MULTISPECIES: hypothetical protein [Geobacter]
GMET_RS05980	Gmet_1188		1.0073	0.00103335	no	WP_004512182.1	peptidoglycan-binding domain-containing protein [Geobacter metallireducens]
GMET_RS05985	Gmet_1189	corA	0.976528	0.0237291	no	WP_011365781.1	magnesium/cobalt transporter CorA [Geobacter metallireducens]
GMET_RS05990	Gmet_1190		0.835824	0.0187728	no	WP_004512180.1	TolC family protein [Geobacter metallireducens]
GMET_RS05995	Gmet_1191		1.05726	0.0801059	no	WP_004512179.1	cytochrome c [Geobacter metallireducens]
GMET_RS06000	Gmet_1192		1.56612	0.000924698	no	WP_004512178.1	hypothetical protein [Geobacter metallireducens]
GMET_RS06005	Gmet_1193		0.0137347	0.963533	no	WP_004512177.1	hypothetical protein [Geobacter metallireducens]
GMET_RS06010	Gmet_1194		0.104915	0.708456	no	WP_011365782.1	hypothetical protein [Geobacter metallireducens]
GMET_RS06015	Gmet_1195		0.597871	0.171577	no	WP_238378984.1	S8 family peptidase [Geobacter metallireducens]
GMET_RS06020	Gmet_1196		-0.452673	0.079877	no	WP_004512174.1	PASTA domain-containing protein [Geobacter metallireducens]
GMET_RS06025	Gmet_1197		-0.146397	0.569591	no	WP_004512173.1	hypothetical protein [Geobacter metallireducens]
GMET_RS06030	Gmet_1198		0.173852	0.423633	no	WP_004512172.1	DUF2950 domain-containing protein [Geobacter metallireducens]
GMET_RS06035	Gmet_1199		-0.613475	0.00562068	no	WP_004512171.1	DUF3300 domain-containing protein [Geobacter metallireducens]
GMET_RS06040	Gmet_1200		-0.525956	0.0244868	no	WP_004512170.1	CHAT domain-containing protein [Geobacter metallireducens]
GMET_RS06045	Gmet_1201		-0.076284	0.772603	no	WP_004512169.1	pentapeptide repeat-containing protein [Geobacter metallireducens]
GMET_RS06050	Gmet_1202		0.481277	0.550063	no	WP_004512168.1	hypothetical protein [Geobacter metallireducens]
GMET_RS06055	Gmet_1203		1.30085	0.12852	no	WP_004512167.1	DUF1003 domain-containing protein [Geobacter metallireducens]
GMET_RS06060	Gmet_1204		-0.181871	0.757555	no	WP_004512166.1	LrgB family protein [Geobacter metallireducens]
GMET_RS06065	Gmet_1205		1.55237	0.227017	no	WP_004512165.1	CidA/LrgA family protein [Geobacter metallireducens]
GMET_RS06070	Gmet_1206	mutM	-0.450437	0.508741	no	WP_004512164.1	bifunctional DNA-formamidopyrimidine glycosylase/DNA-(apurinic or apyrimidinic site) lyase [Geobacter metallireducens]
GMET_RS06075	Gmet_1207		2.67975	0.000693347	yes	WP_004512163.1	hypothetical protein [Geobacter metallireducens]
GMET_RS06080	Gmet_1208		0.80525	0.632595	no	WP_004512162.1	GlsB/YeaQ/YmgE family stress response membrane protein [Geobacter metallireducens]
GMET_RS06085	Gmet_1209		0.741555	0.0245385	no	WP_004512161.1	clostripain-related cysteine peptidase [Geobacter metallireducens]
GMET_RS06090	Gmet_1210		0.0756811	0.828284	no	WP_004512160.1	cytochrome c peroxidase [Geobacter metallireducens]
GMET_RS06095	Gmet_1211		0.554071	0.0149499	no	WP_004512159.1	glyceraldehyde-3-phosphate dehydrogenase [Geobacter metallireducens]
GMET_RS06100	Gmet_1212		0.480752	0.623635	no	WP_004512158.1	ATP-binding protein [Geobacter metallireducens]
GMET_RS06105	Gmet_1213		-0.503167	0.0447962	no	WP_004512157.1	DUF4062 domain-containing protein [Geobacter metallireducens]
GMET_RS06110	Gmet_1214		-0.870188	0.0808073	no	WP_004512156.1	hypothetical protein [Geobacter metallireducens]
GMET_RS06115	Gmet_1215	dnaE	0.368235	0.199309	no	WP_004512155.1	DNA polymerase III subunit alpha [Geobacter metallireducens]
GMET_RS06120	Gmet_1216		0.332193	0.349409	no	WP_004512154.1	acetyl-CoA carboxylase carboxyltransferase subunit alpha [Geobacter metallireducens]
GMET_RS06125	Gmet_1217		0.176527	0.74312	no	WP_004512153.1	pseudouridine synthase [Geobacter metallireducens]
GMET_RS06130	Gmet_1218		0.108986	0.645676	no	WP_004512151.1	PAS domain S-box protein [Geobacter metallireducens]
GMET_RS06135	Gmet_1219		0.154681	0.524743	no	WP_004512150.1	response regulator [Geobacter metallireducens]
GMET_RS06145	Gmet_1220		2.65092	0.0211615	no	WP_004512149.1	response regulator [Geobacter metallireducens]
GMET_RS06150	Gmet_1221		0.670076	0.215587	no	WP_004512148.1	helix-turn-helix transcriptional regulator [Geobacter metallireducens]
GMET_RS06155	Gmet_1222		1.58046	0.0296414	no	WP_004512147.1	TlyA family RNA methyltransferase [Geobacter metallireducens]
GMET_RS06160	Gmet_1223		-0.0146602	0.972539	no	WP_004512146.1	DNA repair exonuclease [Geobacter metallireducens]
GMET_RS06165	Gmet_1224		-0.704561	0.0193606	no	WP_004512145.1	AAA family ATPase [Geobacter metallireducens]
GMET_RS06170	Gmet_1225		0.61747	0.29762	no	WP_004512144.1	MULTISPECIES: histidine triad nucleotide-binding protein [Geobacter]
GMET_RS06175	Gmet_1226		-0.616123	0.00938882	no	WP_004512143.1	DUF4124 domain-containing protein [Geobacter metallireducens]
GMET_RS06180	Gmet_1227	lgt	0.422164	0.374249	no	WP_004512142.1	prolipoprotein diacylglyceryl transferase [Geobacter metallireducens]
GMET_RS06185	Gmet_1228		-1.68298	2.14e-05	yes	WP_004512141.1	MULTISPECIES: ATP-binding protein [Geobacter]
GMET_RS06190	Gmet_1229		-0.871162	0.0207536	no	WP_035468551.1	STAS domain-containing protein [Geobacter metallireducens]
GMET_RS06195	Gmet_1230		0.0818966	0.726435	no	WP_004512139.1	SpoIIE family protein phosphatase [Geobacter metallireducens]
GMET_RS06200	Gmet_1231		-0.48282	0.536605	no	WP_011365784.1	hypothetical protein [Geobacter metallireducens]
GMET_RS06205	Gmet_1232		0.841849	0.00142288	no	WP_004512137.1	bifunctional aminoglycoside phosphotransferase/ATP-binding protein [Geobacter metallireducens]
GMET_RS06210	Gmet_1233		-0.0131834	0.946733	no	WP_011365785.1	tetratricopeptide repeat protein [Geobacter metallireducens]
GMET_RS06215	Gmet_1234		0.218606	0.53105	no	WP_011365786.1	peptide-binding protein [Geobacter metallireducens]
GMET_RS06220	Gmet_1235		0.3341	0.553791	no	WP_011365787.1	ABC transporter permease [Geobacter metallireducens]
GMET_RS06225	Gmet_1236	opp4C	-0.991234	0.0459316	no	WP_004512133.1	ABC transporter permease [Geobacter metallireducens]
GMET_RS06230	Gmet_1237		0.6113	0.33024	no	WP_004512132.1	hypothetical protein [Geobacter metallireducens]
GMET_RS06235	Gmet_1238		0.515889	0.117705	no	WP_004512131.1	M48 family metallopeptidase [Geobacter metallireducens]
GMET_RS06240	Gmet_1239		0.450758	0.384653	no	WP_004512130.1	ATP-binding protein [Geobacter metallireducens]
GMET_RS06245	Gmet_1240	hgcA	-0.390082	0.310622	no	WP_250697415.1	MULTISPECIES: mercury methylation corrinoid protein HgcA [Geobacter]
GMET_RS06250	Gmet_1241	hgcB	1.802	0.13926	no	WP_004512128.1	mercury methylation ferredoxin HgcB [Geobacter metallireducens]
GMET_RS06255	Gmet_1242		0.536799	0.0197483	no	WP_004512127.1	MULTISPECIES: carbonic anhydrase [Geobacter]
GMET_RS06260	Gmet_1243		0.973543	0.0123294	no	WP_004512126.1	MULTISPECIES: response regulator [Geobacter]
GMET_RS06265	Gmet_1244		0.78079	0.175049	no	WP_238378985.1	ABC transporter substrate-binding protein [Geobacter metallireducens]
GMET_RS06270	Gmet_1245		0.251095	0.320371	no	WP_004512124.1	MULTISPECIES: TonB-dependent receptor [Geobacter]
GMET_RS06275	Gmet_1246	gptM	0.760252	0.0750806	no	WP_004512122.1	MULTISPECIES: geopeptide radical SAM maturase [Geobacter]
GMET_RS06280	Gmet_1247		-0.301696	0.259885	no	WP_004512121.1	IPT/TIG domain-containing protein [Geobacter metallireducens]
GMET_RS06285	Gmet_1248	lptG	0.715943	0.168211	no	WP_011365790.1	LPS export ABC transporter permease LptG [Geobacter metallireducens]
GMET_RS06290	Gmet_1249	lptF	0.803399	0.0720811	no	WP_011365791.1	LPS export ABC transporter permease LptF [Geobacter metallireducens]
GMET_RS06295	Gmet_1250	rpsB	0.742704	0.000605249	no	WP_004512117.1	30S ribosomal protein S2 [Geobacter metallireducens]
GMET_RS06300	Gmet_1251	tsf	0.305194	0.12924	no	WP_011365792.1	translation elongation factor Ts [Geobacter metallireducens]
GMET_RS06305	Gmet_1252	pyrH	1.22752	0.00131422	no	WP_004512115.1	MULTISPECIES: UMP kinase [Geobacter]
GMET_RS06310	Gmet_1253	frr	-0.297854	0.219817	no	WP_004512114.1	MULTISPECIES: ribosome recycling factor [Geobacter]
GMET_RS06315	Gmet_1254		-0.314485	0.246892	no	WP_004512113.1	isoprenyl transferase [Geobacter metallireducens]
GMET_RS06320	Gmet_1255		0.758912	0.0984143	no	WP_011365793.1	phosphatidate cytidylyltransferase [Geobacter metallireducens]
GMET_RS06325	Gmet_1256		0.0542569	0.850816	no	WP_004512111.1	1-deoxy-D-xylulose-5-phosphate reductoisomerase [Geobacter metallireducens]
GMET_RS06330	Gmet_1257	rseP	0.0691714	0.816476	no	WP_004512110.1	RIP metalloprotease RseP [Geobacter metallireducens]
GMET_RS06335	Gmet_1258	tsaB	0.562839	0.341723	no	WP_004512109.1	tRNA (adenosine(37)-N6)-threonylcarbamoyltransferase complex dimerization subunit type 1 TsaB [Geobacter metallireducens]
GMET_RS06340	Gmet_1259	ilvD	-0.0140061	0.94696	no	WP_004512108.1	dihydroxy-acid dehydratase [Geobacter metallireducens]
GMET_RS06345	Gmet_1260	ilvB	0.253984	0.219984	no	WP_004512107.1	biosynthetic-type acetolactate synthase large subunit [Geobacter metallireducens]
GMET_RS06350	Gmet_1261	ilvN	0.808386	0.0119001	no	WP_004512106.1	acetolactate synthase small subunit [Geobacter metallireducens]
GMET_RS06355	Gmet_1262	ilvC	0.326998	0.095339	no	WP_004512105.1	ketol-acid reductoisomerase [Geobacter metallireducens]
GMET_RS06360	Gmet_1263		0.236822	0.473034	no	WP_004512104.1	phosphatidylserine decarboxylase family protein [Geobacter metallireducens]
GMET_RS06365	Gmet_1264	pssA	-0.707506	0.00525706	no	WP_004512103.1	MULTISPECIES: CDP-diacylglycerol--serine O-phosphatidyltransferase [Geobacter]
GMET_RS06370	Gmet_1265		0.538064	0.00913525	no	WP_004512102.1	MULTISPECIES: 2-isopropylmalate synthase [Geobacter]
GMET_RS06375	Gmet_1266		-0.236807	0.524973	no	WP_004512101.1	MULTISPECIES: cold-shock protein [Geobacter]
GMET_RS06380	Gmet_1267		0.120589	0.673453	no	WP_004512100.1	MULTISPECIES: TIGR00730 family Rossman fold protein [Geobacter]
GMET_RS06385	Gmet_1268		1.12109	3.33e-05	yes	WP_004512099.1	3-isopropylmalate dehydratase large subunit [Geobacter metallireducens]
GMET_RS06390	Gmet_1269		0.939136	0.0211994	no	WP_004512098.1	3-isopropylmalate dehydratase small subunit [Geobacter metallireducens]
GMET_RS06395	Gmet_1270		-0.31612	0.125037	no	WP_004512097.1	hypothetical protein [Geobacter metallireducens]
GMET_RS06400	Gmet_1271		-0.331283	0.406923	no	WP_004512096.1	ABC transporter permease [Geobacter metallireducens]
GMET_RS06405	Gmet_1272		0.100336	0.667739	no	WP_011365795.1	MULTISPECIES: MlaD family protein [Geobacter]
GMET_RS06410	Gmet_1273		0.663686	0.211673	no	WP_004512094.1	carotenoid biosynthesis protein [Geobacter metallireducens]
GMET_RS06415	Gmet_1274		2.10003	0.0146817	no	WP_011365796.1	phosphorylase [Geobacter metallireducens]
GMET_RS06420	Gmet_1275	kdsB	0.186904	0.728851	no	WP_004512092.1	3-deoxy-manno-octulosonate cytidylyltransferase [Geobacter metallireducens]
GMET_RS06425	Gmet_1276		-0.573252	0.0213593	no	WP_004512091.1	MULTISPECIES: CTP synthase [Geobacter]
GMET_RS06430	Gmet_1277	kdsA	0.498545	0.14626	no	WP_004512090.1	MULTISPECIES: 3-deoxy-8-phosphooctulonate synthase [Geobacter]
GMET_RS06435	Gmet_1278		0.106407	0.762998	no	WP_004512089.1	MULTISPECIES: KpsF/GutQ family sugar-phosphate isomerase [Geobacter]
GMET_RS06440	Gmet_1279		0.613624	0.349218	no	WP_004512088.1	HAD family hydrolase [Geobacter metallireducens]
GMET_RS06445	Gmet_1280	lptC	-0.383114	0.0941484	no	WP_004512086.1	LPS export ABC transporter periplasmic protein LptC [Geobacter metallireducens]
GMET_RS06450	Gmet_1281	lptA	0.629711	0.0307795	no	WP_004512085.1	MULTISPECIES: lipopolysaccharide transport periplasmic protein LptA [Geobacter]
GMET_RS06455	Gmet_1282	lptB	0.937588	0.00724116	no	WP_004512084.1	LPS export ABC transporter ATP-binding protein [Geobacter metallireducens]
GMET_RS06460	Gmet_1283	rpoN	1.0663	5.63e-05	yes	WP_004512083.1	RNA polymerase factor sigma-54 [Geobacter metallireducens]
GMET_RS06465	Gmet_1284	raiA	0.466425	0.0557741	no	WP_011365797.1	ribosome-associated translation inhibitor RaiA [Geobacter metallireducens]
GMET_RS06470	Gmet_1285	hprK	0.954462	0.0104859	no	WP_004512081.1	HPr(Ser) kinase/phosphatase [Geobacter metallireducens]
GMET_RS06475	Gmet_1286	rapZ	0.353621	0.292996	no	WP_004512080.1	RNase adapter RapZ [Geobacter metallireducens]
[truncated: 2,416 more rows]
